# Supplementary material for: Safety Profiles of Tripterygium wilfordii Hook F: A Systematic Review and Meta-Analysis
Source: Front Pharmacol. 2016 Nov 8;7:402. doi: 10.3389/fphar.2016.00402 (PMC5099241; doi:10.3389/fphar.2016.00402)
Supplement: Supplementary file 3 [file DataSheet3.xls]

## Sheet: Sheet1
Author/year	Disease treated	Settings	Sample size	Duration	Treatment group/Control group	Medication used (Dosage)	Combination	Comparison (Dosage)	Randomization method	Blinding	Adverse events (TwfH/Control)
Bao Lixia/2008	Chronic urticaria	Wuyi, Zhejiang	87/80	4ws	T	10mg, tid	loratadine 5mg, qd.	Control:loratadine 5mg, qd.	unclear	unclear	TwHF: 7 mild dry mouth, drowsiness and weakness, 2 gastrointestinal discomfort and delay of menstruation. C:5 mild dry mouth, drowsiness and weakness.
Bao Yu/2013	Senile PNS	Luzhou, Sichuan	36/36	>24ws	T	1mg/kgd for 8ws, then reduce 10%/w to 10-20mg/d for >6ms.	T: prednisone 0.5mg/kgd for 8ws, then reduce 10%/w to 10-20mg for >6ms.	C: prednisone 0.5mg/kgd for 8ws, then reduce 10%/w to 10-20mg for >6ms.	random number	unclear	6 ms later, T: 2 gastrointestinal reaction, 1 cushing's syndrome, 2 bacteria infection complication, 2 mild liver function injury . C: 4 gastrointestinal reaction, 3 blood pressure elevation, 5 secondary bacteria infection, 5 upper respiratory infection.
Cai Hui, et al/2008	IgAN	Xiamen, Fujian	30/23	12ws	C	20mg, tid	BT: benazepril 10mg/d or losartan 50mg/d, Jinshuibao 0.99g/d, dipyridamole 300mg/d.	T: BT, Zhengqingfengtongning 120mg, bid.	unclear	unclear	TwHF: 1menstrual disorder, 3ALT elevation, 1reduction of peripheral WBC, 1rashes. T: 3rashes, 1epigastric discomfort.
Cai Yubin, et al/2012	ATPN	Jieyang, Guangdong	40/40	12ws	T	20mg, tid	BT: anisodamine. T: prednisone 40mg/d.	C: BT, prednisone 40mg/d.	random number	unclear	T: 2 mild gastrointestinal reaction. C: 3 mild gastrointestinal reaction.
Cao Shan/2012	IgAN proteinuria	Pingxiang, Jiangxi	12/11	12ws	T	1mg/kgd	BT: diuresis, hypolipidemic, anticoagulation. T: valsartan 80-160mg/d.	C: BT.	Random number	unclear	T: 2 abnormal liver function, 1hypotension reaction, improvement after reduction, 1elevation of Cr(30%), normal in 1w. C: 2hypotension reaction, improvement after reduction, 1elevation of Cr(30%), normal in 1w.
Chang Guixiang/2009	HSPN	Datong, Shanxi	33/32	12ws	T	1mg/kgd(<30mg/d)	BT: dipyridamole 5mg/kgd. Vc 500mg, tid. Rutin 20mg, tid.	C: BT.	unclear	unclear	T: 3 abnormal liver function, 2 reduction of WBC. C: no records. Normal in 2-3ms after reduction of GTW and liver protection.
Chang Jing, et al/2011	IgAN	Yantai, Shandong	30/30	24ws	C	1mg/kgd	BT: prednisone, starting dosage 0.5mg/kgd(<40mg/kg) for 4-6ws, reduce 10mg/2ws to 20mg/d, then reduce 5mg/2ws to 10mg/d, then reduce 2.5mg/2ws till maintenance dosage 5mg/d.	T: BT, leflunomide starting dosage 30mg/d for 3ds, then reduce to 20mg/d for 6ms.	Random number	unclear	TwHF: 1abnornal liver enzyme, 4amenorrhea, 1granulocytopenia, withdrawal due to intolerance. T: 1abnornal liver enzyme, 1granulocytopenia, withdrawal due to intolerance.
Chen Fuyu, et al/2010	RA	Tianjin	80/80	4ws	T	20mg, bid or tid.	T: Xinhuang tablet 4tablets, bid or tid.	C: lornoxicam, 8mg, bid. Methotrexate 7.5-10mg/w.	unclear	unclear	T: 3amenorrhea, 4elevation of transaminase, 3palpation. C: 8nausea, 7reduction of WBC, 3elevation of transaminase.
Chen Guozhi, et al/2005	RA	Foshan, Guagndong	52/34	16ws	C	2tablets( 1with triptolide 33μg), tid	C: indometacin25mg, tid.	T: Qinzhi decoction( Gentiana macrophylla, herba siegesbeckiae, etc)	unclear	unclear	TwHF: 9gastrointestinal reaction, 4dizziness and fatigue. T: 3gastrointestinal reaction.
Chen Hongming/2009	RA	Yueyang, Hunan	39/39	Unclear	T	6g	T:components of Tognbileigongteng decoction, Maqian capsule 1capsule, bid.	C: methotrexate 7.5mg/w.	unclear	unclear	TwHF: 1rashes, 1abdominal discomfort, 1dizziness. C: 2rashes, 7abdominal discomfort, 7reduction of WBC, 5ALT elevation, 2palpation, 2dizziness, 1reproductive disorder.
Chen Hongming/2010	Acute gouty arthritis	Yueyang, Hunan	40/40	4ws	T	5g	T: Tongbitufuling decoction.	C: colchicine 0.5 or 1mg/h(<6mg/d), maintenance dosage 0.5mg, bid if relieved.	unclear	unclear	TwHF: 3gastrointestinal reaction. C: 26gastrointestinal reaction.
Chen Kexi/2009	Perimenopausal uterus fibroid	Shaoyang, Hunan	32/31	24ws	T	10, 10, 20mg	T: mifepristone 6.25mg/d.	C: mifepristone 6.25mg/d.	unclear	unclear	TwHF: 3mild nausea and loss of appetite, 11hot flash and sweating a lot. C: 9mild nausea and loss of appetite, 21hot flash and sweating a lot.
Chen Peng, et al/2011	RA	Xuzhou, Jiangsu	34/34	12ws	T	20mg, tid	T: methotrexate 10mg/w.	C: methotrexate 10mg/w. Leflunomide 20mg/d.	Random number	unclear	T: 1withdrawal after 2ws due to gastrointestinal reaction. 1ALT elevation or AST after 4ws, 2-3times higher. No ALT elevation after GTW reduced to 20mg, bid. 3menstrual disorder after 8ws, 5 after 12ws. 2amenorrhea. C: 1withdrawal after 2ws due to gastrointestinal reaction. 4ALT elevation or AST after 4ws, 2-3times higher. Normal in 10d after Leflunomide reduced to 10mg and addtion of diammonium …
Chen Weiwei/2013	Senile PNS	Shenzhen, Guangdong	32/32	48-72ws	T	20mg, tid	BT: diuresis, hypolipidemic, anticoagulation, ACEI/ARB, calsium. T: prednisone 0.5mg/kgd, reduce 5mg/1-2ws after 2-3ms to 20mg/d for 6ms, then gradual reduction till withdrawal.	C: BT, prednisone 1mg/kgd(<60mg/d), reduce 5mg/1-2ws after 2-3ms to 20mg/d for 6ms, then gradual reduction till withdrawal.	unclear	unclear	T: 2nausea, vomiting and gastrointestinal reaction. C: 1pulmonary infection, 4nausea, vomiting and gastrointestinal reaction.
Chen Xi/2005	RA	Hefei, Anhui	52/30	12ws	C	20mg, tid	none	T: Zhengqingfengtongning tablets 40mg, tid.	unclear	unclear	TwHF: 7gastrointestinal reaction, 4reduction of WBC, 5amenorrhea or reduction of menstrual blood volume, 3angular cheilitis and rashes, 1ALT elevation. T: 3gastrointestinal reaction, 8reduction of WBC, 4rashes, 1reduction of platelet.
Chen Xiangjun, et al/2005	Active RA	Shanghai	30/30	12ws	C	5tablets, bid	BT: NSAID.	T: Yiqiqingluoyin 200ml, bid.	unclear	unclear	TwHF: 14, most gastrointestinal reaction, 2rashes, 1reduction of WBC, 1ALT elevation. T: 2loss of appetite and stomach discomfort.
Chen Ying, et al/2011	RA	unclear	40/20	8ws	C	1st time 20mg, tid, then 10mg, tid. 20 d later, 10mg, bid. 30 d later, 5mg, bid.	none	T:electroacupuncture and moxibustion.	unclear	unclear	C:4gastrointestinal reaction, 3menstrual disorder, 1decrease of sperm motility, 1abnormal liver function. T:none.
Chen Ying/2009	moderate proteinuria IgAN	Changde, Hunan	8/7	24ws	T	20mg, tid	TwHF: hypolipidemic and anticoagulation drugs. Prednisone 0.5mg/kg. valsartan 20-160mg/d. Glucurone.	C: hypolipidemic and anticoagulation drugs. Prednisone 0.5mg/kg. valsartan 20-160mg/d. Glucurone.	Random number	unclear	5dry cough in 2groups and 3withdrawal. TwHF: 2nausea and vomiting, 1reduction of WBC, 2elevation of transaminase and liver function injury . C: no records. Normal without reduction or withdrawal after liver protection.
Chen Ying/2013	IMN	unclear	23/23/19	48ws	T	20mg, tid	BT: ACEI/ARB, statin, low-molecular-weight heparin and dipyridamole. II:prednisone acetate 0.8-1.0mg/kgd, <60mg/d for 8-12ws, then reduction of 5mg every 2ws to 30mg/d, reduce 5mg every 4ws to maintenance dosage 0.4mg/kgd. CTX 1g(0.6g and 0.4g for 2d)/m, altogether<12g.	I: BT, prednisone acetate 0.8-1.0mg/kgd, <60mg/d for 8-12ws, then reduce 5mg every 2ws to 30mg/d, reduction of 5mg every 4ws to maintenance dosage 0.4mg/kgd. CTX 1g(0.6g and 0.4g for 2d)/m, altogether<12g. III: leflunomide 20mg/d, others same with I.	Random number	unclear	Few transient nausea, vomiting or loss of appetite, menstrual disorder in each group. TwHF: 3 ALT elevation, 3pulmonary infection, 1herpes zoster, 2amenorrhea(1 withdrawal). I: 2ALT elevation, 3pulmonary infection.III: 2ALT elevation, 2pulmonary infection.
Chen Zaimin/2003	RNS	Kaifeng, Henan	36/32	10-12ws	T	2mg/kgd, tid for 4ws, then reduce to 1.5mg/kgd for 2-4ws, then reduce to 1mg/kgd.	BT: anti-infection, dipyridamole, ARB, prednisone 40mg/d.	C: BT, CTX 2mg/kgd, bid, altogether 6-8g.	unclear	unclear	TwHF: 7gastrointestinal reaction, 2reduction of WBC, 7 ALT elevation, 6elevation of AST, 1hair loss. C: 7gastrointestinal reaction, 4reduction of WBC, 4ALT elevation, 4elevation of AST, 3hemorrhagic cystitis, 7hair loss.
Chen Zhe, et al/2011	RA	Wuhan, Hubei	53/52	24ws	T	10mg, tid	T: Yishenjuanbi pill.	C: methotrexate 10mg/w, leflunomide 10mg/d.	Random number	unclear	TwHF: 5elevation of transaminase, 7menstrual disorder, 2gastrointestinal reaction, 1reduction of WBC, 2acute upper respiratory infection, 2allergic reaction, 5others. C: 9elevation of transaminase, 1menstrual disorder, 7gastrointestinal reaction, 1reduction of WBC, 3acute upper respiratory infection, 1allergic reaction, 4others.
Chen Zhisong, et al/2013	NS	Xiamen, Fujian	24/24	Unclear	T	starting: 1mg/kgd, 8ws. Maintenance: 10-20mg, >6ms.	Prednisone, starting: 0.5mg/kgd, 8ws. Maintenance: 10-20mg/kgd.	C: Prednisone, starting: 1mg/kgd, 8ws. Maintenance: 10-20mg/kgd.	unclear	unclear	TwHF: 1gastrointestinal reaction, 1infection, 1liver function injury .C: 2blood pressure elevation, 3upper respiratory infection, 3infection, 1cushing's syndrome.
Chi Xinglan/2013	DN proteinuria	Maoming, Guangdong	32/32	4ws	T	20mg, tid	BT: insulin, simvastatin, benazepril.	C: BT.	unclear	unclear	T: 1ALT elevation, 2delayed menstruation. C: no records. Normal after withdrawal or treatment.
Deng Guizhen/2007	children HSPN	Zhengzhou, Henan	32/31/32	12ws	T	I:1mg/kgd.II:1.5mg/kgd.III:2mg/kgd. The 1st m with starting dosage, and the 2nd and 3rd m all with 1mg/kgd.	symptomatic treatment		random number	unclear	I:WBC<4*109,4ALT elevation, 1ALT>80IU/L.II:5WBC<4*109,3ALT elevation, 2ALT>80IU/L.III:6WBC<4*109,3WBC<3*109, 6ALT elevation, 4ALT>80IU/L, 1nausea and vomiting, 1menstrual disorder.
Deng Zhaozhi, et al/1998	RA	Guangzhou, Guangdong	30/30	6ws	T	compound TwHF film 5-6times painting on the inflammatory joints	BT: methotrexate, auranofin, or sulfasalazine and NSAID. T:components of compound TwHF film.	C:BT.	Random number	double blind	TwHF: 1skin red dots and itching, kept on and no aggravation, symptoms gonge after drug withdrawal. C:none.
Deng Zhaozhi, et al/1998	RA	Guangzhou, Guangdong	25/15	6ws	T	compound TwHF film 5-6times painting on the inflammatory joints	BT: methotrexate, auranofin, or sulfasalazine and NSAID. T:components of compound TwHF film.	C:BT.	unclear	unclear	TwHF: 2rd week, 3different level of skin red dots and itching, one of them withdrawal at the 4th week and 2 kept on and no aggravation. C:none.
Dian Zhengbo/2010	Pityriasis rosea	Changsha, Hunan	38/39	2ws	T	20mg, tid	BT: calamine for washing. T: antiviral dropping pill 20pills, tid.	C: BT,Loratadine Dispersible Tablets 10mg/d, Vc calcium supplements.	unclear	unclear	T: 23mild abdominal pain and loose stool, 1menstrual disorder. C: 1mild drowsiness.
Diao Jinnan, et al/2013	DN	Zhengjiang, Jiangsu	25/25	12ws	T	20-30mg, tid	T: fosinopril 10mg/d, gradual increase to 20mg/d.	C: fosinopril 10mg/d, gradual increase to 20mg/d.	unclear	unclear	T: 2 throat itching and dry cough, 1 reduction of WBC, 3ALT elevation or AST but no more than twice, 1reduction of menstrual blood volume, 1longer period. C: 3throat itching and dry cough.
Dou Binli/2010	Renal proteinuria	Xishan, Shanxi	29/29	8ws	T	10mg, tid	T: Valsartan dispersible tablets 160mg/d.	none	unclear	unclear	very few nausea and loss of appetite.
Dou Yufeng/2007	children HSPN	Zhengzhou, Henan	29/30/30	12ws	T	I:1mg/kgd.II:1.5mg/kgd.III:2mg/kgd. The 1st m with starting dosage, and the 2nd and 3rd m all with 1mg/kgd. Specific severe can extend to 6ms.	BT:Chinese herbal medicine and heparin sodium100u/kg.		unclear	unclear	I:2 loss of appetite, 1nausea and vomiting, 6elevation of liver enzyme, 5WBC decrease, 2 recurrence. II: 2loss of appetite, 1nausea and vomiting, 8elevation of liver enzyme, 6WBC decrease, 2recurrence. III:5loss of appetite, 3nausea and vomiting, 11elevation of liver enzyme, 10WBC decrease, 4recurrence.
Du Xianfeng/2011	DN proteinuria	Chongqing	34/30	8ws	T	10mg, tid	BT: hypoglycemic drugs or insulin, symptomatic treatment for high blood pressure and hyperlipidemia. T: Huangkui capsule 0.75g, tid.	C: BT, Huangkui capsule 0.75g, tid.	unclear	unclear	T: 4 abdominal discomfort. C: 3 abdominal discomfort and nausea, 1mild liver function injury .
Du Xiao/2012	Senile NS	Chengdu, Sichuan	30/30	Unclear	T	1mg/kgd, tid for 6ms, then reduce 10%/w to 20mg/d for 6ms.	BT: methylprednisolone 0.6mg/kgd for 8ws or12ws if not. Then reduce 10%/1-2ws to 16mg/d, then reduce 4mg/w to 4-8mg/d for 6ms.	C: BT.	unclear	unclear	TwHF: 2 loss of appetite and nausea, 1urinary infection. C: 2loss of appetite and nausea.
Du Xiulan, et al/1998	RA	Jinan, Shandong;Shanghai; Nanjing, Jiangsu	140/137	Unclear	T and C	I: 2tablets(1 with 50μg triptolide), bid. II: 2tablets(1 with 33μg triptolide), tid.	none	none	random number	unclear	major gastrointestinal reaction, then skin membrane symptoms, reduction of WBC, proteinuria, elevation of liver enzyme, BUN and Cr. I: 28. II: 32.
Duan Dongmei/2012	Glomerular hematuria	Tongling, Anhui	27/23	48ws	T	20mg, tid for 3-6ms, then 20mg, bid, maintain 10mg, tid after 6ms.	BT: Jinshuibao capsule 3capsules, tid. Dipyridamole 50mg, tid. Urokinase 100,000U.	C: BT.	unclear	unclear	T: 2 menstrual disorder(1 after 9ms, 1 after 12ms). C: 1mild urine occult blood, obvious nausea and vomiting. Restored 2-3ms after treatment.
Fan Furong/2013	Chronic urticaria	Hanshou, Hunan	43/41	4ws	T	10mg, tid	T: ebastine 10mg/d.	C: ebastine 10mg/d.	unclear	unclear	TwHF: 3 fatigue, 2 dizziness, 2 mild drowsiness. C: 2 fatigue, 2 dizziness, 2 mild drowsiness.
Fei Lisheng/1997	RA	Rizhao, Shandong	30/30	12ws	T	10mg, tid	T: subcutaneous injection of transfer factor twice/w.	none	unclear	unclear	TwHF: 2reduction of WBC, 1reduction of platelet, 2gastrointestianl reaction(abdominal pain and diarrhea), 1menstrual disorder. C: 6reduction of WBC, 2reduction of platelet and WBC, 3gastrointestianl reaction(nausea, vomiting and diarrhea), 1abnormal liver function, 2menstrual disorder, 1withdrawal due to severe vomiting.
Feng Dongxiong/2011	RAU	Yingtan, Jiangxi	30/30	12-48ws	T	20mg, bid. Gradual increase to 25mg, tid if no adverse effects.	T: Compound Danshen 3tablets, tid. Licorzinc granule 5g, tid.	C: Xilei power, hydrocortisone 60mg/d for 4ds, reduction to 10mg/d for 10ds.	random number	unclear	T: 1 reduction of WBC and platelet, 7gastrointestinal discomfort and dry mouth, 1chest discomfort, 1skin pigmentation, 2dizziness and weakness, 1amenorrhea, 2acne-like rash on the face and outer flank of limbs and soft nails.
Feng lin/2013	RA	Deyang, Sichuan	20/22	12ws	T	60mg/d	BT: NSAIDs. T: methotrexate 10mg/w, folic acid 10mg/w.	I: BT, methotrexate 10mg/w, folic acid 10mg/w.	unclear	unclear	TwHF: 2withdrawal due to WBC<3*109/L. I: 1gastrointestinal reaction.
Feng Shaozun, et al/2011	IMN	Luohe, Henan	17/16	56ws	T	20mg, tid, 3ms, then half.	T: Leflunomide 30mg/d for 3ds, then 20mg/d, 3.5ms later half. Prednisone 0.3-0.5mg/kgd for 3ms, then gradual reduce to 0.2-0.4mg/kgd.	C: CTX 100mg/d, altogether 8g. Prednisone 0.8-1mg/kgd for 8ws, then reduce 10% every week to 0.2-0.5mg/kgd.	unclear	unclear	T: 3transient ALT elevation. 4weakness, epigastric discomfort, nausea and diarrhea, relieved after 3-5 days, 2amenorrhea. C: 4epigastric discomfort and weakness, 5reduction of WBC, 2hematuria, 2amenorrhea.
Fu Guangkui, et al/2006	Psoriasis	Baoding, Hebei	20/19/24	4ws	T	20mg, tid	BT: external use of Binghuangfule Cream. III: BCG-Polysaccharide Nuceic Acid 1mg injection every 2ds.	I: BT, BCG-Polysaccharide Nuceic Acid 1mg injection every 2ds.	Unclear	unclear	TwHF: 4dry mouth and eyes, relief after erythrocin cream. III: none. I: no records.
Fu Shuangxing/2012	Psoriasis vulgaris	unclear	37/38/29	4ws	C	20mg, tid	none	T: blood cooling and liver relieving herbal medicine.	unclear	unclear	TwHF: 2reduction of menstrual blood volume. T: 1stomach discomfort and diarrhea.
Fu Wenjun, et al/2005	Uterine fibroid	unclear	62/62	24ws	T	10, 10, 20mg	none	C: mifepristone 25mg/d.	unclear	unclear	TwHF: 40reduction of menstrual blood volume(22amenorrhea), 16abdominal discomfort, 2hot flash, fatigue and palpation after amenorrhea. C: all amenorrhea, 46nausea, fatigue, palpation,drowsiness, insomnia and hot flash.
Gao Dahan/2000	Children HSPN	Yiwu, Zhejiang	10/11	Unclear	T	1.25mg/kgd, bid	T: compound Danshen 50mg/kgd, bid. Prednisone 1mg/kgd for 4-8ws, then reduce to 0.5mg/kgd every other day.	C: Prednisone 1mg/kgd for 4-8ws, then reduce to 0.5mg/kgd every other day.	unclear	unclear	T: 1nausea and vomiting after 1d, and symptoms gone after 3ds. C: none.
Gao Feng/2013	IMN	Taiyuan, Shanxi	15/15	24ws	T	1mg/kgd(<60mg/d)	BT: tacrolimus(0.05mg/kgd, bid), CCB, dipyridamole, piperazine ferulate tablets and statin. T: prednisone 0.5mg/kgd<30mg/d,for 8ws, then reduce 5mg/2w to 10mg/d.	C: BT, prednisone 0.5mg/kgd<30mg/d,for 8ws, then reduce 5mg/2w to 10mg/d.	unclear	unclear	TwHF: 1new high blood pressure, 1abnormal liver function. C: 1upper respiratory infection.
Gao Lijuan/2013	Palmoplantar pustulosis	Tianjin	45/45	8ws	C	20mg, tid	BT: external use of mometasone furoate cream, bid.	T: BT, TGP0.6g, tid.	unclear	unclear	C: 1menstrual delay of half m, 1reduction of menstrual blood volume, 3loss of appetite, epigatric discomfort, nausea, vomiting, abdominal pain and diarrhea, 1reduction of WBC, 2elevation of transaminase. T: 5gastrointestinal symptoms, 4frequency of stool increased and loose and yellow, 1mild abdominal pain.
Gao Shiping/2012	DN	Fugu, Shaanxi	40/40	24ws	T	20mg, tid	BT: insulin, statin, ACEI/ARB.	C: BT.	unclear	unclear	T: 1gastrointestinal reaction, 3abnornal liver function, 1reduction of WBC, 8hyperkalemia(3>6mmolLn). C: 1photosensitive dermatitis, 8hyperkalemia(2>6mmolLn), 1doubled Cr.
Gao Yuping/2000	Uterine fibroid	Shanghai	65/20	Unclear	T	10, 10, 20mg	none	C: mifepristone 25mg/d.	unclear	unclear	TwHF: 18gastrointestinal discomfort, 1rashes in 3ms, 1gingival bleeding tendency, 3hot flash, fatigue and palpation after amenorrhea. C: all amenorrhea in the ms of drug administration, 16hot flash, fatigue and palpation and so on after amenorrhea, and aggravation with time going. improved after drug withdrawal.
Gao Zhen/2010	Small vessel vasculitis complication with proteinuria	Yingkou, Liaoning	15/15/15	>24ws	T	I:1mg/kgd, tid.II: 0.5mg/kgd, tid.	BT: symptomatic treatment; prednisone starting from 1mg/kgd for 8ws, then reduce 5mg every half m; Telmisartan, Shenfukang, Vc.	III:BT: symptomatic treatment; prednisone starting from 1mg/kgd for 8ws, then reduce 5mg every half m; Telmisartan, Shenfukang, Vc.	random number	unclear	I:3/5menstrual disorder, 1abnormal liver function, 1gastrointestinal symptom. II: 1menstrual disorder.
Ge Yongchun, et al/2010	DN	Nanjing, Jiangsu	34/31	24ws	T	20mg, tid	none	C: valsartan 160mg/d.	Random number	unclear	T: 2GPT elevation. C: no records.
Guan Zhexing/2012	Senile PNS	unclear	40/40	48-72ws	T	1mg/kgd, tid	BT: diuretics, lipid regulation, anticoagulation. T: prednisone 0.5mg/kgd for 8-12ws, then reduce 10%/1-2ws to 20mg/d, then continue for about 6ms, then reduce to withdrawal.	C: BT, prednisone 0.5mg/kgd for 8-12ws, then reduce 10%/1-2ws to 20mg/d, then continue for about 6ms, then reduce to withdrawal.	unclear	unclear	TwHF: 6increase of blood pressure, hyperglycemia, infection and mental excitation, 7reduction of WBC and menstrual disorder. C: 15increase of blood pressure, hyperglycemia, infection and mental excitation, 7reduction of WBC and menstrual disorder.
Guan Zhiwei/2009	Children HSPN	Zhengzhou, Henan;Beijing; Nanjing, Jiangsu	48/24	12ws	T	1.5mg/kgd(<90mg/d)for the 1st 4ws, then 1mg/kgd for 8ws, bid or tid.	T: Qingrezhixue granule, Danshen injection 0.5ml/kgd IV dripping for 2ws.	C: prednisone 1mg/kgd(<30mg/d) for the 1st 4ws, bid or tid. Reduction till withdrawal in the 5th-12th ws. Heparin sodium 100u/kgd IV dripping for 2ws. Dipyridamole 3mg/kgd, tid.	Random system	unclear	T: most transient elevation of WBC and ALT in 1-3ws, 5elevation of liver enzyme 3times more than normal, 5WBC between 3*109/L and 2.5*109/L (restored in 3-5d without treatment), 1menstrual disorder but menophania. C: most cushing's syndrome, stomach burning sensation and headache.
Guo Jingbo, et al/2011	RA	Shijiazhuang, Hebei	32/32	12ws	T	10-15g,<30g	T: etanercept25mg, twice/w subcutaneous injection.	C: etanercept25mg, twice/w subcutaneous injection, methotrexate 7.5mg/w and gradual increase to 12.5mg.	unclear	unclear	T: 3abnormal liver function, 2reduction of WBC, LGT withdrawal. C: 5abnormal liver function, 2reduction of WBC, methotrexate withdrawal.
Guo Lifang, ect/2006	RA	Shijiazhuang, Hebei	60/60	8ws	C	2tablets, tid	C: fenbid 0.3g, bid.	T: wind dispersing, heat clearing, blood stasis dispersing and collaterals dredging decoction.	unclear	unclear	TwHF: 14gastrointestinal reaction, 8reduction of WBC, 10amenorrhea or reduction of menstrual blood volume, 6skin membrane symptom, 2ALT elevation. T: none.
Guo Xiangyang, et al/2001	Subacute thyroiditis	Xinyang, Henan	50/45	8ws	T	20mg, tid	none	C: prednisone 10mg, tid, reduction when symptoms relieved.	unclear	unclear	TwHF: 2mild gastrointestinal reaction. C: 2dark stool. Application of gastric mucosal protective agents and TwHF after hormone withdrawal
Guo Xuesong/2008	RA	Panzhihua, Sichuan	45/42	12ws	C	20mg, bid	C: methotrexate 10mg/w.	T: TGP 600mg, bid. Methotrexate 10mg/w.	unclear	unclear	TwHF: 11nausea, vomiting, anorexia and diarrhea, 1proteinuria, 2hematuria, obvious ALT elevation, AST and ALP. T: 3mild gastrointestinal reaction, including nausea, vomiting, borborygmus and abnormal stool.
Guo Yuqin/2007	DN	Jinhu, Jiangsu	24/20	24ws	T	20mg, tid for 8ws, then reduce to 20mg, bid.	BT: hypoglycemic, high blood pressure and hyperlipidemia and anticoagulation drugs.	C: BT.	unclear	unclear	TwHF: 3/8amenorrhea. C: no records. Restore after regulation treatment.
Guo Zhifang/2007	RA	Shijiazhuang, Hebei	35/35	Unclear	C	20mg, tid	C: fenbid 0.3g, bid if necessary, <5d.	T: wind dispersing, heat clearing, blood stasis dispersing and collaterals dredging decoction.	Random number	unclear	TwHF: 3nausea and vomiting, 5loss of appetite, 3abdominal pain, 2stool occult blood, 3abnormal WBC, 3abnormal liver function, 2abnormal renal function. T: 1nausea and vomiting, 2loss of appetite, 1abdominal pain, 1abnormal WBC, 1abnormal liver function.
Han Xuefeng, et al/2004	Psoriasis vulgaris	Weifang, Shandong	46/43	10ws	C	1.5mg/kgd, tid	none	T: Huobahuagen 5tablets, tid.	unclear	unclear	TwHF: 5stomach discomfort, 7reduction of WBC, 4ALT elevation and obvious loss of appetite and fatigue. T: 3mild nausea, stomach discomfort and loss of appetite.
He Jing/2008	Psoriasis vulgaris	Xuzhou, Jiangsu	19/20	8ws	T	20mg, tid, reduction when obvious improvement	BT: external use of Halometasone ointment. T: Glycyrrhizinate capsules 100mg, tid.	C: BT, Acitretin 0.5-1mg/kg, bid or tid, reduction when obvious improvement to 10-30mg/d.	unclear	unclear	TwHF: 1abnornal hemograph, 2menstrual disorder. Improvement when reduction or syptomatic treatment. 2withdrawal and deleted. C: 12dry mouth and lips, 5dry skin and itching, 2dry oral mucosa membrane, 7dry and discomfortable eyes, 1hair loss.
He Xiaohui/2010	Graves's ophthalmopathy	Guiyang, Guizhou	23/16	16ws	T	1mg/kgd	BT: anti-thyroid drugs. T: prednisone15mg/d for 12ws, then reduction till withdrawal.	C: prednisone 60mg for 4ws, 40mg 4ws, 20mg 4ws and 10mg 4ws.	unclear	unclear	T: 3weight gain and hairiness, 2acid regurgitation and epigastric discomfort. C: 11weight gain, hairiness and limb muscle atrophy, 7acid regurgitation and epigastric discomfort and 2hyperglycemia.
He Zesheng, et al/2010	Chronic idiopathic urticaria	Zhangjiakou, Hebei	59/59	4ws	T	20mg, tid	BT: desloratadine 5mg/d.	C: BT.	unclear	unclear	T: 2gastrointestinal reaction, 3hemocyte reaction. C: 3reduction of WBC after 2ws.
He Zhihong/2011	Chronic Nephritis	Yichun, Jiangxi	62/68		C	20mg, tid	BT: drugs improving minicirculation and antibiotics.	T:TGP 0.66g/d, tid.	unclear	unclear	TwHF(II):4WBC decrease, 6ALT elevation, 2menstrual disorder or amenorrhea, 5gastrointestinal reaction, 1thrombocytopenia. I: 3gastrointestinal reaction.
Hu Ke, et al/2005	Severe endometriosis after operation	Guangzhou, Guangdong	80/80/80	24ws	T and C	I: 10mg, tid, 3rd day after operation start and used in 1st, 3rd and 5th m. III:10mg, tid, 3rd day after operation start and used in 6ms.	I: mifepristone 25mg/d in 2nd, 4th and 6th m.	II: mifepristone 25mg/d, 3rd day after operation start for 6 ms.	unclear	unclear	I: 6liver injury , 4reduction of WBC. III: 4liver injury , 7reduction of WBC. Other adverse effects are mild symptoms like nausea, headache, weakness. II: 11liver injury , 3reduction of WBC.
Hu Shunjin, et al/2005	IgAN	Hefei, Anhui	23/21	12ws	C	20mg, tid	none	T: Kangshenzhixue capsule(Astragalus membranaceus, Rhizoma Atractylodis Macrocephalae, etc) 12g, tid.	random number	unclear	C: 2reduction of WBC, 3ALT elevation, 5menstrual delay or amenorrhea. T: none.
Hu Shunjin, et al/2011	IgAN	Hefei, Anhui	31/30	12ws	C	20mg, tid	none	T: Kangshenzhixue capsule(Astragalus membranaceus, Rhizoma Atractylodis Macrocephalae, etc) 12g, tid.	random number	unclear	C: 2reduction of WBC, 6ALT elevation, 8menstrual delay or amenorrhea. T: none.
Huang Feixia/2011	Active UC	Shenzhen, Guangdong	40/40	8ws	T	20mg, tid. 10mg, tid if no blood stool.	T: Lichang decoction.	C: sulfasalazine 1g, tid.	Random number	unclear	TwHF: 1mild renal insufficiency. C: 5mild renal insufficiency.
Huang Huizi/2012	Children PNS	Yongkang, Zhejiang	19/15	36-48ws	T	1mg/kgd, tid	T: prednisone 1mg/kgd.	C: prednisone 1.5-2.0mg/kgd.	unclear	unclear	T: 3infection, 1epigastric discomfort, 3reduction of WBC, 2liver function injury . C: 2growth barrier, 7infection, 5epigastric reaction, 1reduction of WBC.
Huang Kedan/2003	Children HSPN	Zhengzhou, Henan	30/20/20	4ws	T and C	1mg/kgd, tid	II: Xueniaoting granule(20g/d for 2-3ys, 30g/d for 4-9ys, 40g/d for 10-18ys, bid or tid).	I: Xueniaoting granule(20g/d for 2-3ys, 30g/d for 4-9ys, 40g/d for 10-18ys, bid or tid).	Random number	single blind	II: 1loss of appetite, 1diarrhea, 1ALT elevation, 2recurrence. III: 2loss of appetite, 2diarrhea, 3ALT elevation, 1reduction of WBC, 2recurrence. I: 1loss of appetite, 2diarrhea, 2recurrence.
Huang Ningchang/2010	DN proteinuria	Nanjing, Jiangsu	25/23	24ws	T	20mg, tid for 12ws, then 10mg, tid.	BT: insulin. T: irbesartan 75mg/d.	C: BT, irbesartan 75mg/d.	unclear	unclear	T: 3mild liver function injury . C: no records.
Huang Qingyi/2009	Children HSPN	Fengjie, Chongqing	31/30	16ws	T	1.5mg/kgd for 4ws, then 1mg/kgd.	BT: Conventional medical treatment. T:low molecular heparin calcium 70-100U/kgd, abdominal subcutaneous injection, qd, 10-14d.	C:BT.	unclear	unclear	T:1WBC decrease, 3gastrointestinal discomfort. C:none.
Huang Yuanzhong/2005	Psoriasis vulgaris	Sian, Guangdong	64/41	8ws	T	2tablets(each with triptolide 33μg), tid	T: isotretinoin soft capsules 10mg, tid.	C: isotretinoin soft capsules 10mg, tid.	unclear	unclear	T: 54dry mouth and lips in 3d-2ws, 10dry skin in 6d-7ws. C: 35dry mouth and lips in 3d-2ws, 4dry skin in 6d-7ws.
Huang Yun, et al/2008	Proteinuria after renal transplantation	Haikou, Hainan	15/15/15	>24ws	T	I:1mg/kgd, tid.II: 0.6mg/kgd, tid.	BT: immunosuppressive drugs (prednisone, ciclosporin, Mycophenolate mofetil).	III:BT:immunosuppressive drugs (prednisone, ciclosporin, Mycophenolate mofetil).	random number	unclear	I:3/5menstrual disorder, 1abnormal liver function, 1gastrointestinal symptom. II: 1/5menstrual disorder. III: no records.
Huang Zhiqiang/2012	Psoriasis vulgaris	Duyun, Guizhou	58/58	12ws	T	30mg, tid	BT: external use tacalcitol ointment twice/d. 0.05% tazarotene cream.	C: BT.	unclear	unclear	T: 2dry skin, 2itching, 1red dots, 1burning pain. C: 2dry skin, 1itching, 1red dots, 1burning pain.
Huang Zhongyuan, ect/2004	psoriasis vulgaris	Sian, Guangdong	52/43	8ws	T	10mg, tid	BT: external use of 10% urea ointment. T:Diyin pill, 5tablets, bid.	C:BT, Diyin pill, 5tablets, bid.	unclear	unclear	T:14dry mouth, lips and skin and mild skin itch, 3stomach discomfort(8-12d), 2reduction of WBC, 1ALT elevation. C:12dry mouth, lips and skin and mild skin itch.
Ji Shuyang, et al/2008	Renal allograft transplant	Nanjing, Jiangsu	(82/39)/102	Unclear	T	unclear	T: hormone, CyA, azathioprine.	unclear	unclear	unclear	5cellular rejection.
Jiang Jingyan/2009	RA	Zhangjiakou, Hebei	100/50	4-8ws	C	20mg, tid	none	T:Fengtongning Pill(Processed Semen Strychni, Processed Radix Aconiti, Radix Angelicae Pubescentis, etc.)	unclear	unclear	TwHF: 5loss of appetite, 4nausea, 1abdominal pain, 2dizziness and drowsiness, 1ALT elevation, 1menstrual disorder. T:4loss of appetite, 3nausea and vomiting, 1abdominal pain.
Jiao Juan/2012	RA	Guang An Men hospital	35/32	4ws	T	cream(4g/mE) once/d	BT: herbal medicine.	C: BT.	unclear	unclear	TwHF: 2mild local skin itching. C: none records.
Jie Hongyu/2012	RA	Guangzhou, Guangdong	47/48	12ws	T	4tablets, tid	T: components of Jinguanpian, heatclearing decoction for heat.	C: loxoprofen sodium 60mg, tid. Leflunomide 20mg/d.	unclear	unclear	T: 2gastrointestinal reaction, 1rashes, 3fever and bitter mouth. C: 3gastrointestinal reaction, 3rashes, 1reduction of WBC.
Lei Tao, et al/2010	LADA	Shanghai	40/40	48ws	T	10mg, tid	BT: insulin.	C: BT.	unclear	unclear	T: 4abnormal liver function, 5abnormal renal function, 2ketosis seizure in half y, 5 in 1y. C: 3abnormal liver function, 5abnormal renal function, 3ketosis seizure in half y, 6 in 1y.
Li Chunsheng, et al/2005	RA	Xinyang, Henan	240/134	6ws	C	20mg, tid	none	T: Zhengqingfengtongning 20mg, tid.	Random number	unclear	TwHF: 6mild loss of appetite and stomach discomfort. T: 11mild loss of appetite and stomach discomfort.
Li Fenglian/2004	RA	Handan, Henan	60/59	8-16ws	C	20mg, bid	C: indometacin 50mg, tid.	T: Wanbitong decoction.	unclear	unclear	TwHF: 17epigastric discomfort, 5dizziness and palpation, 2facial and eyelid pigmentation, 4menstrual disorder. T: 2menstrual disorder, 6epigastric discomfort.
Li Jing, et al/2011	IgAN	Shenzhen, Guangdong	40/34	Unclear	C	1-1.5mg/kgd, tid	none	T: herbal medicine(astragalus membranaceus, radices lithospermi, etc)	unclear	unclear	TwHF: 7nausea, loss of appetite and dizziness in early stage. 5elevation of liver function and 2menstrual disorder in 3ms. T: 2diarrhea.
Li Jing/2012	RNS	Shenzhen, Guangdong	45/43	Unclear	T	12g	T: prednisone, adult 1mg/kgd, 2-13ys 2.0-2.5mg/kgd, <80mg/d. Reduce 10%/w after 1-8ws. Reduce 5mg/2ws for adults. Maintain 5-10mg/d every other day for 6ms to 1year if relieved. Symptomatic treatment. Herbal medicine.	C: prednisone, adult 1mg/kgd, 2-13ys 2.0-2.5mg/kgd, <80mg/d. Reduce 10%/w after 1-8ws. Reduce 5mg/2ws for adults. Maintain 5-10mg/d every other day for 6ms to 1year if relieved. Symptomatic treatment.	unclear	unclear	T: 12cushing's syndrome, 1gastric ulcer, 2hypertension, 2abnormal liver function, 1elevation of hyperglycemia. C: 18cushing's syndrome, 2gastric ulcer, 3hypertension, 3abnormal liver function, 1elevation of hyperglycemia.
Li Junhui/2012	DN	Shangqiu, Henan	64/64	12ws	T	20mg, tid	BT: insulin, ARB, CCB. T: Huangkui capsule 5capsules, tid.	C: BT, Huangkui capsule 5capsules, tid.	unclear	unclear	T: 3gastrointestinal reaction, 2reduction of WBC. C: 2gastrointestinal reaction.
Li Ruilin, ect/1995	RA	unclear	32/32	4ws	T and C	I: 2tablets, bid. II: 2tablets, tid.	none	none	Random number	unclear	I: 2dry mouth, 1stomach discomfort, 1diarrhea. II: 2dry mouth, 7stomach discomfort, 2loss of appetite, 7nausea, 5stomachache, 2abdominal distention, 1constipation, 1diarrhea.
Li Ruilin, ect/1996	RA	Honghu, Hubei	114/112	4ws	T and C	I: 2tablets(1 with 49μg triptolide), bid. II: 2tablets(1 with 33μg triptolide), tid.	none	none	Random number	single blind	I: 21events of loss of appetite, stomach discomfort and diarrhea, 11dry mouth. II: 116events of loss of appetite, stomach discomfort, nausea, stomachache, abdominal distention, diarrhea and constipation, 49events of dry mouth, angular cheilitis, rashes and pitmentation, 3events of ALT elevation, 2reduction of WBC, 1event of reduction of menstrual blood volume.
Li Ruilin/1995	RA	Honghu, Hubei	64/62	4ws	T and C	I: 2tablets(1 with 49μg triptolide), bid. II: 2tablets(1 with 33μg triptolide), tid.	none	none	Random number	single blind	I: 3dry mouth, 3stomach discomfort, 1diarrhea. II: 18dry mouth, 17stomach discomfort, 16loss of appetite, 15nausea, 5stomachache, 5abdominal distention, 3constipation, 1diarrhea.
Li Wei, et al/2009	Chronic nephritis	Xinyu, Jiangxi	28/28	12ws	T	60mg/d. Gradual reduction after 12ws.	BT: CCB for hypertensive patients, persantine 25mg, tid. T: Ve pill 0.1g, tid.	C: BT.	unclear	unclear	TwHF: 3abdominal discomfort, 2general discomfort, 2menstrual disorder. C: none.
Li Xin/2012	RA	Beijing; Shijiazhuang, Hebei.	43/38/33	24ws	T and C	20mg, tid	III: methotrexate starting from 7.5mg/w, gradual increase to 12.5mg/w in 4ws(<0.3mg/kgd), folic acid 10mg the following day.	II: methotrexate starting from 7.5mg/w, gradual increase to 12.5mg/w in 4ws(<0.3mg/kgd), folic acid 10mg the following day.	Random number	double blind	I: 2nausea, 1vomiting, 1loss of appetite, 2abdominal distension, 2abdominal discomfort, 1ALT elevation, 1upper respiratory infection, 1 reduction of WBC, 1dry skin, 1rashes, 1hair loss, 1skin pigmentation, 1ulcer, 3weakness, 2menstrual disorder, 1peripheral edema. 1withdrawal due to ALT elevation 3times more than normal. III: 6nausea, 1vomiting, 5loss of appetite, 1diarrhea,1abdominal distension,…
Li Xingrui, et al/2011	RA	Liuan, Anhui	60/60	12ws	T	20mg, bid	T: TGP 0.6g, bid	C: methotrexate 10mg/w, aceclofenac 0.1g, bid.	unclear	unclear	TwHF: 26nausea and loss of appetite, 4abdominal distension and diarrhea, 8abnormal blood routine, 7abnormal liver function. C: 5nausea and loss of appetite, 7abdominal distension and diarrhea, 2abnormal blood routine.
Li Yasong, et al/2006	RA	Hangzhou, Zhejiang	60/60	8ws	T and C	T:10g. C:20mg, bid(equal to the dosage in treatment)	T:components(glycyrrhiza, etc.) of LGT decoction	none	unclear	unclear	T:4gastrointestinal reaction, 4liver injury , 2abnormal hemograph(WBC and PLT reduction). One withdrawal in the 4th week due to elevation of liver enzyme. C:7gastrointestinal reaction, 13liver injury , 4abnormal hemograph(WBC and PLT reduction), 2Intermittent chest discomfort. 6withdrawal<6ws, 1 for gastrointestinal reaction, 3 for elevation of liver enzyme , 1 for WBC and 1 for chest discomfort.
Li Yini/2013	Hyperthyroidism	Kezhou, Xinjiang	30/30	12ws	T	90mg/d	T: methimazole 10-40mg/d, if necessary combine propranolol.	C: methimazole 10-40mg/d, if necessary combine propranolol.	unclear	unclear	TwHF: 2drug-induced rashes, 1liver function injury . C: 1drug-induced rashes, 2reduction of WBC, 1liver function injury .
Li Zhenming/2010	ATPN	Shenmu, Shaanxi	30/30	12ws	T	20mg, tid	BT: anti-allergic drugs and symptomatic treatment. T: prednisone 40mg/d.	C: BT, prednisone 40mg/d.	unclear	unclear	TwHF: 3nausea and vomiting, 2diarrhea, 1bacteria infection, 2reduction of WBC, 2ALT elevation. C: 1nausea and vomiting, 2 bacteria infection.
Liao Junhui, et al/2009	OLP	Guangzhou, Guangdong	45/45	4ws	C	2tablets, tid	BT: 0.1% cetyl pyridinium chloride.	T: BT, Yindongzhenfang.	unclear	unclear	TwHF: 2menstrual disorder, restored after drug withdrawal. T: 2mild gastrointestinal discomfort.
Lin Limei/2005	OLP	unclear	47/47	12ws	C	1-1.5mg/kgd, tid for 2-4ws, then 20mg, tid.	none	TGT 0.9g, tid for 2-4ws, then 0.54g, tid.	unclear	unclear	TwHF: 6 menstruation disturbances, 1 leukocytopenia. T: none.
Lin Shunping/2012	RA	Fuzhou, Fujian	20/20	12ws	T	20mg, tid	T: methotrexate 10mg/w.	C: methotrexate 10mg/w. Leflunomide 20mg/d.	unclear	unclear	T: 2gastrointestinal reaction, 1reduction of WBC, 1ALT elevation, 1menstrual disorder. C: 1gastrointestinal reaction, 1reduction of WBC, 2ALT elevation.
Liu Bing/1997	Children generalized eczema	Beijing	30/31	1-11ws, average 4ws	T	2-4ys, 10mg/d; 5-7ys, 15mg/d; 8-14ys, 20mg/d.	T: Vc, 3% boric acid, symptomatic treatment for eczema.	C: chlortrimeton, 2-4ys, 6mg/d; 5-7ys, 8mg/d; 8-14ys, 12mg/d. Reduce to 4-8mg/d after 1-2ws.	unclear	unclear	T: 4nausea and anorexia in 1-2ws. C: 19insomnia in different levels. 1-3ds symptoms gone after withdrawal or reduction.
Liu Dianjun, et al/2010	Senile NS	Wuhan, Hubei	26/25	48ws	T	1mg/kgd, tid for 6ms, then reduce 10%/w to 20mg/d for 6ms.	T: methylprednisolone 0.6mg/kgd for 8ws or 12ws, then reduce 10% in 1-2 ws to 16mg/d, then reduce 4mg/4ws and maintain 4-8mg/d for 6ms.	C: methylprednisolone 0.6mg/kgd for 8ws or 12ws, then reduce 10% in 1-2 ws to 16mg/d, then reduce 4mg/4ws and maintain 4-8mg/d for 6ms.	unclear	unclear	T: 4loss of appetite and nausea at early stage of medicine, 1upper respiratory infection. C: 4loss of appetite and nausea at early stage of medicine, 1urinary system infection.
Liu Fengliang/2009	RNS	Youxian, Hunan	16/16	16ws	T	1.5mg/kgd, tid for 4ws, then reduce to 1mg/kgd for 12ws.	BT: prednisone. T: low molecule heparin 70-100U/kgd abdominal subcutaneous injection for 10-14d.	C: methotrexate 8-12mg/kgd for 2d/2w, altogether<150mg/kg.	unclear	unclear	T: 2ALT elevation, 3hypogastric discomfort, 1reduction of WBC. C: no records. Quickly relieved after symptomatic treatment.
Liu Guiying/2005	RA	Changsha, Hunan	360/143	12ws	C	20mg, tid	C: fenbid 0.3g, bid.	T: Yiqiqushitongluo decoction.	unclear	unclear	TwHF: 10abdominal pain, 3menstrual disorder, 1amenorrhea. T: 12abdominal pain and loss of appetite.
Liu Jinbo/2011	Chronic urticaria	Neixiang, Henan	51/48	4ws	T	10mg, tid	T: ebastine 10mg/d.	C: ebastine 10mg/d.	unclear	unclear	T: 4drowsiness, weakness, gastrointestinal reaction and dizziness. C: 3drowsiness, dry mouth and dizziness.
Liu Junduo/2005	Proteinuria after renal transplantation	Tianjin	24/8	12ws	T	40-60mg/d	BT: CsA, MMF, hormone, benazepril 10-20mg/d, amlodipine 5-10mg/d.	C: BT.	unclear	unclear	T: 2 ALT elevation. C: no record. Normal (2ws after drug withdrawal).
Liu Qing/2006	Psoriasis	Zaiping, Shandong	35/25	8 ws	T	10mg, tid	Acitretin, starting dosage20mg/d, 2 ws. 40mg/d, bid. Maintenance 10-30mg/d.	Methotrexate 15mg/w, IV dripping.	unclear	unclear	TwHF: most dry mouth, cracked skin; then dry and itching skin and conjunctiva; few mild increase of total cholesterol. C:most nausea and vomiting.
Liu Qinglin/2002	LN	Jianhu, Jiangsu	27/21	72ws	T	1.5mg/kgd, tid	BT: prednisone 1mg/kgd for 8ws,reduce 10%/w to 0.5mg/kgd for sometime, then gradual reduce to 10mg every other day. CTX10mg/kgd IV dripping for 2ds, altogether<150mg/kg.	C: BT.	unclear	unclear	T: nausea, vomiting, loss of appetite, elevation of transaminase and reduction of WBC. C: 2severe reduction of WBC and 2elevation of transaminase extend their treatment, 1withdrawal due to too high transaminase.
Liu Xingyuan, et al/2003	RA	Hengshui, Hebei	3166/623	12ws	C	10mg, tid	C: indometacin 25mg, tid.	T: Bupixiaobi pill, 4g, tid. Or Bupixiaobi decoction.	Random number	unclear	C: 35gastrointestinal reaction, 27reduction of WBC, 22elevation of transaminase, others 48. T: 304gastrointestinal reaction, others2.
Liu Yu/2010	RA	Fuzhou, Fujian	30/30	8ws	C	20mg, tid	none	T: Yanghe decoction.	unclear	unclear	TwHF: 2nausea and vomiting, 1diarrhea after 6ws. T: 1nausea and vomiting.
Liu Yujie/2012	Palmoplantar pustulosis	Changchun, Jinling	39/31/32	8ws	T and C	20mg, tid	BT:external use of compound clobetasol propionate ointment. I: Acitretin 20mg.	II: BT, Acitretin 20mg.	unclear	unclear	I: after 1m, altogether 36patients with adverse events, all with dry skin mucosa and desquamation, 8also with mild gastrointestinal reaction. After 2ms, altogether 26patients with adverse events, 11dry skin mucosa and desquamation, 1delayed menstruation, 3gastrointestinal discomfort, 1mild elevation of blood lipid and ALT. III: after 1m, altogether 7patients with adverse events, all with mild gas…
Liu Zhanguo/2013	CGN	Shangcai, Henan	40/40/40	Unclear	T	20mg, tid	BT: hypolipidemic, hypotensive and antiplatelet drugs. II: BT. III: BT, Yishenqinglihuoxue decoction.	I:BT.	unclear	unclear	II: 6nausea and vomiting, 5menstrual disorder, 5reduction of WBC, 1abdominal distension. III: 2nausea and vomiting, 2elevation of transaminase, 1menstrual disorder. I: 5nausea and vomiting, 4menstrual disorder, 5reduction of WBC, 2abdominal distension, 1elevation of transaminase.
Liu Zhonghua, et al/2011	RNS	Mawangdui, Hunan	32/30	24ws	T	20mg, tid. Reduce to 10mg, tid when proteinuria gone.	BT: leflunomide 50mg/d for 3ds, then 20mg/d, 10mg/d if proteinuria gone.	C: BT, prednisone 1mg/kgd for 8ws or reduction when proteinuria gone, maintenance dosage 10mg/d.	unclear	unclear	T: 2gastrointestinal reaction, 1transient ALT elevation, 1amenorrhea. C: 4gastrointestinal reaction, 1transient ALT elevation, 1mild reduction of WBC, 1mild allergic rashes.
Luo Guoliang, et al/2011	Active psoriasis vulgaris	Huangshi, Hubei	38/38	4ws	C	60mg, tid	BT: external use of silicone oil cream.	T: BT, Xiaoyin decoction.	Random number	unclear	TwHF: 8nausea, vomiting, abdominal pain and diarrhea, 2granulopenia, 3abnormal liver and renal function, 2menstrual disorder. T: 3nausea, vomiting, abdominal pain and diarrhea.
Luo Junhua/2002	post-operation Endometriosis	Luoyang, Henan	41/35	24ws	T	30mg/d, tid	none	C: mifepristone 12.5mg/d.	unclear	unclear	T: 4gastrointestinal reaction, 2reduction of WBC, 1hot flash, weakness and palpation after amenorrhea. C: 18hot flash, weakness and palpation after amenorrhea.
Luo Xinwen/2013	Acute eczema scroti	Foshan, Guagndong	43/37	2ws	C	10mg, tid	C: Loratadine dispersible tablets 5mg/d.	T: Loratadine dispersible tablets 5mg/d. Luohuazizhu tablet 1.0g, tid.	unclear	unclear	TwHF: 2drowsiness, 2dizziness, 1dry mouth, 6decrease of sperm motility. T: 2drowsiness, 1mild dizziness.
Lv Dinggang/2001	RA	Xing'an, Guangxi	50/48	12-18ws	C	2tablets, tid	none	T: Qubi capsule 6capsules, tid.	Random number	unclear	TwHF: 12, mainly gastrointestinal reaction, then skin membrane reaction, few reduction of WBC and platelet and menstrual disoreder. T: 3mild nausea, vomiting and epigastric discomfort.
Lv Qianwen, et al/2014	RA	PUMCH, Affiliated Hospital of Inner Mongolia Medical College, General Hospital of Tianjin Medical University, Second Hospital of Hebei Medical University, Beijing Dongfang Hospital, Third Hospital of Hebei Medical University, First Hospital of Shanxi Medical University, The Bethune International Heping Hospital of Hebei and The Affiliated Hospital of QingDao University Medical College	69/69/69	24ws	T and C	20mg, tid	III: MTX 7.5mg/w increased to 12.5mg/w, folic acid 10mg/w.	I: MTX 7.5mg/w increased to 12.5mg/w, folic acid 10mg/w.	Random number	single blind	II: 20gastrointestinal(6nausea, 2vomiting, 1loss of appetite, 2diarrhea, 2abdominal distention, 7abdominal discomfort, 4ALT elevation), 3infection(1upper respiratory tract infection, 2leucocytopenia), 7skin and mucous event(1dry skin, 2rashes, 2baldness, 2skin pigmentation, 1ulcer). 7irregular menstruation, 5others(2fatigue, 1anemia, 1peripheral oedema, 1headache). III: 24gastrointestinal(10nause…
Lv Xinliang, et al/2013	Behcet's disease	Inner Mongolia	29/29	Unclear	T	20mg, tid	T: thalidomide 100mg/d, reduce to 25-50mg/d after dental ulcer healed, then reduce to 25mg, 3times/w. Gradual recuction of original hormone.	C: thalidomide 100mg/d, reduce to 25-50mg/d after dental ulcer healed, then reduce to 25mg, 3times/w. Gradual recuction of original hormone.	unclear	unclear	TwHF: 2limb numbness, lower limb weakness and loss of appetite in 6ws. C: 3limb numbness in 5ws. relieved or gone after reduction of thalidomide.
Ma Chenggong/2012	Primary Sjogren Syndrome	Nanjing, Jiangsu	22/22/22	12ws	T	I: 20mg, tid. II: 20mg, bid.	none	C: hydroxychloroquine 0.2g, bid for 4ws, 0.2g, qd for 8ws.	unclear	unclear	I: 2abnormal blood routine, 2abnormal liver function, 1menstrual disorder. II: 2abnormal blood routine, 1abnormal liver function, 1menstrual disorder. III: 1abnormal blood routine, 1abnormal liver function.
Ma Hongyu, et al/2008	RA	unclear	114/75	4ws	C	60mg, tid	C: indometacin 100mg, tid.	T: herbal medicine and acupuncture.	unclear	unclear	TwHF: 21gastrointestinal discomfort, 7dark stool, 5menstrual disorder, 4abnormal liver function. T: 2mild gastrointestinal discomfort.
Meng Biao, et al/2013	RA	Shiyan, Hubei	50/50	12ws	T	10ml, tid	T:components of LGT wine.	C:methotrexate 10mg/w, diclofenac sodium sustained release capsules 50mg, bid, withdrawal when sore relieved.	unclear	unclear	TwHF: 3abdominal discomfort, diarrhea or rashes. C:4stomach pain, nausea, reduction of WBC and ALT elevation.
Meng Fanjun/2005	Acne	Shangqiu, Henan	40/30/40	4ws	T and C	20mg, tid	All external use of compound sulphur lotion, bid. III: ornidazole 500mg, bid.	I:ornidazole 500mg, bid; external use of compound sulphur lotion, bid.	unclear	unclear	Ornidazole(I):3mild dizziness, 3mild nausea.TwHF(II):4mild ALT elevation, 1loss of appetite. Ornidazole+TwHF(III): 2mild ALT elevation, 3 nausea and loss of appetite, 2 mild dizziness. No specific treatment. 2 ws from withdrawal, restore to normal.
Meng Ping/2011	Refractory Graves disease	Guiyang, Guizhou	30/15	16ws	T	1mg/kgd	T: tapazole.	C: tapazole.	unclear	unclear	T: 3mild ALT elevation. C: 2mild ALT elevation.
Meng Qingliang, ect/2006	RA	Zhengzhou, Henan	40/20	16ws	C	20mg, bid	C: methotrexate 10mg/w, folic acid 10mg, bid in the 2nd day.	T: Yishenjuanbi decoction, methotrexate 10mg/w, folic acid 10mg, bid in the 2nd day.	unclear	unclear	TwHF: 1withdrawal due reduction of WBC and rashes. T: 2gastrointestinal reaction.
Mo Xixia/2009	RNS	Pingliang, Gansu	13/13	24ws	T	20mg, tid, 3ms, then reduce to minimum maintenance dosage.	T: leflunomide 60/d for 3ds, 40mg/d for 7ds and maintenance dosage 20mg/d.	C: CTX 8-10mg/kgd for 2d/2w, altogether<160mg. Prednisone 1mg/kgd for 8ws, then gradual reduction.	unclear	unclear	T: 3transient ALT elevation, 2epigastric discomfort and nausea, 1reduction of WBC, 1amenorrhea. C: none.
Mou Tian/2013	RA	Ya'an, Sichuan	86/86	12ws	C	0.5-1.0g, tid	C: aspirin 1tablet, bid or qid.	T: Xuanbidajing decoction, external use of Wuhu powder.	Random number	unclear	TwHF: 16gastrointestinal reaction, 2elevation of transaminase. T: 12gastrointestinal reaction, 1reduction of blood cell.
Nie Donghong/2010	NS	Tieling, Liaoning	25/25	8ws	T	1-2mg/kgd, tid		I: CTX2-3mg/kgd, bid.	unclear	unclear	TwHF(II): 1 nausea and vomiting, 2ulcer, 1 pigmentation. I: 4nausea and vomiting, 3ulcer.
Pang Fuming/2011	HSPN	Bobai, Guangxi	34/30	24-36ws	T	1mg/kgd(<45mg/d), reduction after 3ms.	BT: dipyridamole 2-3mg/kgd. T: prednisone 2.0mg/kgd for 4-8ws, then reduce to every other day.	C: BT.	unclear	unclear	T: 8loss of appetite, 2diarrhea, 3vomiting, 3elevation of transaminase. C:no records.
Qi Airong, et al/2010	IgAN	Guangzhou, Guangdong	20/20	12ws	T	1mg/kgd, tid	BT: lotinsen 10mg/d, ACEI, Jianpiyishen decoction. T: prednisone 0.5mg/kgd, reduce 5mg/w to 10mg/d.	C: BT, prednisone 1.0mg/kgd for 4-8ws, then reduce 5mg/w.	unclear	unclear	T: 1reduction of WBC, 1abnormal ALT, 1ostalgia, 5moon-shaped face, 1skin purple striae, 1hypopsia. C: 1reduction of WBC, 3abnormal ALT, 6ostalgia, 12moon-shaped face, 7skin purple striae, 6hypopsia.
Qi Yuqing, et al/2009	Psoriasis vulgaris	Tianjin	48/47	8ws	C	20mg, tid	BT: external use of Binghuangfule Cream.	T:BT, Compound Glycyrrhizin injection 60ml IV dripping once/d.	unclear	unclear	TwHF: 2mild abnornal ALT.T:none.
Qian Jiaqi, et al/1989	Idiopathic IgAN	Shanghai	17/13	6-34ws	T	20-60mg/d	none	C: prednisone 10-20mg/d. persantine 26mg, tid. Tripterygium hypoglaucum, Cordyceps Capsules, ibuprofen.	unclear	unclear	T: 2gastrointestinal reaction, 2pale nails, 1rashes, 3skin pigmentation, 2menstrual disorder, 1hair loss, 9reduction of WBC(3<4000/mm3. Reversible after withdrawal or reduction.
Qian Yeyong, et al/1993	Allograft renal transplantation	Beijing	5/8	Unclear	T	1±0.5mg/kgd	T: CsA 3-5mg/kgd, prednisone starting dosage 50mg/d, reduce 10mg/w to 10mg/d then maintain.	C: CsA 3-5mg/kgd, prednisone starting dosage 50mg/d, reduce 10mg/w to 10mg/d then maintain. Azathioprine 2±0.5mg/kgd.	unclear	unclear	T: 4ALT elevation, 1reduction of WBC<2*109, 1gastrointestinal reaction, 2rashes and angular cheilitis. C: 5ALT elevation, 1reduction of WBC<2*109.
Qu Qunwei/2002	RA	Danjiangkou, Hubei	100/100	4ws	C	2tablets(1 with 33μg triptolide), tid	none	T: Taoism medication bath.	unclear	unclear	TwHF: 3nausea, 9dry mouth. T: 36loss of appetite, 39abdominal discomfort, 21diarrhea, 12abdominal distention, 9constipation, 10nausea, 7stomachache, 23dry mouth, 12angular cheilitis, 7rashes, 4pigmentation, 3ALT elevation, 4reduction of WBC, 2reduction of menstrual blood volume.
Qu Shanzhong/2012	Psoriasis vulgaris	Guangzhou, Guangdong	12/12	4ws	C	20mg, tid	none	T: Yinxie No1 decoction.	Random number	Single blind	TwHF: 1mild dizziness and vomiting. T: none.
Raphaela Goldbach-Mansky, et al/2009	RA	11US centres	60/81	24ws	T	180mg/d	none	C: sulfasalazine 2g/d.	Random number	double blind	TwHF: 8withdrawal( 6gastrointestinal reaction, 1thrombocytopenia, 1femoral fracture). C: 17withdrawal(1cholecystitis with cholecystectomy,incarcerated inguinal hernia, gastroparesis and partial small-bowl obstruction, 1atrial fibrillation and pancreatitis, 1 had a viral infection, 1exacerbation of asthma and hypertension, 5nausea, 8allergic drug reaction.
Ren Jianan, et al/2013	Crohn's disease	Jinling Hospital	21/18	52ws	T	1mg/kgd, tid	none	5-ASA 4g/d, qid	Random number	single blind	TwHF: 5/19 Leucocytopenia(<4*109/L), 1/19 mild ALT elevation, 1/19 diarrhea. C: 4/17 Leucocytopenia(<4*109/L), 1/17 mild ALT elevation, 2/17 diarrhea.
Ren Jianxin/2000	Psoriasis	Luoyang, Henan	40/13/13	Unclear	T	2tablets, tid	BT: external use of 5% sulfur cream. T: Erythromycin Tablets 0.25g, qid. Linxie polypeptide 4ml/d muscle injection. CII: Erythromycin Tablets 0.25g, qid.	CI: BT, Erythromycin Tablets 0.25g, qid. Linxie polypeptide 4ml/d muscle injection.	unclear	unclear	T: 1mild dizziness, loss of appetite and loose stool, 1 ALT elevation. C: 1mild dizziness, loss of appetite and loose stool, 1elevation fo ALT, menstrual disorder.
Ruan Xiyuan, et al/1988	Neurodermatitis	Fuzhou, Fujian	60/(17/16)	Unclear	T	25g	none	II: thalidomide 100mg, bid. II: 100mg, qid.	unclear	unclear	T: 5stomachache or gastrointestinal reaction. C: 8insomnia, fatigue, stomachache and swelling acrotarsium.
Shao Junhua/2014	RA	Anji, Zhejiang	33/32	48ws	T	30-60mg/d, tid	T: methotrexate starting dosage 10mg/w, gradual increase to 17.5mg/d. Pavlin 2tablets, bid or tid. Xuesaitong 2tablets, tid. Stomach protection, liver protection, CCB.	C: methotrexate starting dosage 10mg/w, gradual increase to 17.5mg/d. Xuesaitong 2tablets, tid. Stomach protection, liver protection, CCB.	unclear	unclear	TwHF: 1stomatitis, 1elevation of transaminase, 1rashes. C: 1stomatitis, 1elevation of transaminase.
Shen Jie/2002	EORA	Shanghai	30/30	12ws	T	10mg, tid	BT: NSAID(indometacin or diclofenac sodium). T: methotrexate 5mg/w.	C: BT.	unclear	unclear	TwHF: 3gastrointestinal reaction, 1dental ulcer, 1ALT elevation, 1elevation of BUN/Cr, 1dizziness, 1reduction of WBC. C: 5gastrointestinal reaction, 2dental ulcer, 2ALT elevation, 2dizziness, 2reduction of WBC.
Shen Liangru, et al/2011	IgAN	Suqian, Jiangsu	36/32	24ws	T	2mg/kgd for 8ws, then reduce 10mg/2w.	BT: hypolipidemic, anticoagulation and symptomatic treatment. CCB for hypertension patients.	C: BT, valsartan 80mg, bid.	unclear	unclear	TwHF: 1liver function injury , 1myelosuppression. C: none.
Shen Ruizi, et al/2004	RA	Shenzhen, Guangdong	45/40	24ws	C	20mg, tid	none	T: Qingfengteng decoction.	unclear	unclear	TwHF: 6gastrointestinal reaction, 4abnormal liver and renal function, 9menstrual disorder. T: none.
Shen Yunzhang, et al/2012	Type II lepra reaction	unclear	37/30	1.5ws	T	25ml, bid	BT: atropine and hydrocortisone bid or tid for iridocyclitis. T: components of LGT compound decoction.	C: BT, Thalidomide tablets 50mg, tid.	unclear	unclear	T: 5gastrointestinal reaction. C: 3gastrointestinal reaction.
Sheng Meixiao,et al/2013	Chronic primary glomerular disease	Nanjing, Jiangsu;Chongqing; Guangzhou, Guangdong; Suzhou, Jiangsu	115/116	24ws	T	UTP>1.5g/24h, 20mg, tid, then reduce 20mg/4w to 20mg, bid when proteinuria controlled.	BT: benazepril 10mg/d or irbesartan 150mg/d, hypotensive and hypolipidemic drugs. T: Yishenqingli granule.	C: BT.	Blocked randomization	unclear	TwHF: 6abnormal liver function(1 not because of taking GTW, 2withdraw), 2gastrointestinal discomfort, 7menstrual disorder or amenorrhea. C: 1gastrointestinal discomfort.
Shi Tianyu/2013	Diabetic nephropathy proteinuria	Guangzhou, Guangdong	76/19	12ws	T	20mg/d and increase to 40mg/d	BT: ACEI/ARB. T: Jinshuibao 6capsules, tid.	C: BT.	unclear	unclear	TwHF: 3withdrawal due to ALT elevation, AST and ALP after 2ws. 2withdrawal due to reduction of WBC after 4ws. C: no records. Withdrawals restored in 1m with treatment.
Shi Yongjun, et al/2006	DN	Huizhou, Guangdong	23/20	24ws	T	20mg, tid for 8ws, then 10mg, tid.	BT: hypoglycemic, hypolipidemic and hypotensive drugs.	C: BT.	unclear	unclear	T: 2/ 6amenorrhea in 4ms, mild reduction of ALB. C: no records. Normal after regulation.
Song Bing/2008	Children RNS	Dazhu, Sichuan	30/25	12ws	C	1mg/kgd, tid	BT: prednisone 1mg/kgd for 4ws, then every other day and gradual reduction.	T: BT, CTX 8-12mg IV dripping for 2d and every 2-4ws one round for continuous 6-10 rounds, altogether<200mg/kg, oral rehydration therapy after impact therapy.	unclear	unclear	TwHF: 15, mainly liver injury , nausea and vomiting, then mild hair loss, reduction of WBC. C: 13, mainly nausea, vomiting and mild hair loss, then reduction of WBC and liver injury .
Song Xi/2012	ITP	Changzhi, Shanxi	83/90	8-12ws	T	1mg/kgd	T: vincristine 2mg/w, bid or qid.	C: vincristine 2mg/w, bid or qid. Prednisone 1mg/kgd, reduce 5mg/w to maintenance dosage 5-10mg/d for 3ms when platelet near normal.	unclear	unclear	T: 3reduction of WBC, 5mild abnormal liver function. C: no records. Symptomatic treatment and no influence on treatment.
Song Yanan/2010	AS	Nanjing, Jiangsu	45/20	6ws	T	20mg, tid	BT: diclofenac sodium 75mg/d, if necessary, 75mg, bid.	C: BT, sulfasalazine 0.25g, tid for 1w, then 0.5g, tid for 1w, then maintain 1.0g, bid.	Unclear	unclear	TwHF: 6 abnormal liver function, 3delayed menstruation. C: 2diarrhea.
Su Chunhua/2010	Cystic acne	Fugu, Shaanxi	62/60	12ws	T	20mg, tid	BT: Doxycycline HCl 0.1g, bid. Triamcinolone acetonide and lidocaine mixture 0.1-0.5ml for one lesion, <1ml/w for 3-4ws.	C: BT.	unclear	unclear	TwHF: 2 menstrual disorder, 8mild loss of appetite and nausea. C: 4mild loss of appetite, 3mild atrophy of cyst part.
Sun Donghong/2003	RA	Beijing	25/25	12ws	T	20mg, tid	BT: methotrexate 10mg/w.	II: BT, sulfasalazine 0.25g, bid, increase to 0.5g, bid if no side effects in the 2nd week, increase to 1g, bid in the3rd week.	unclear	unclear	TwHF: 4liver injury (ALT 56, 58, 77, 83U/L) in 2-4ws, 1nausea, vomiting and diarrhea, 1withdrawal due to rashes, 2reduction of WBC in 2-4ws, 1menstrual disorder. II: 1liver injury in 2-4ws(ALT 78U/L, normal in 1w after liver protection), 2nausea, vomiting and diarrhea, 2mild hair loss, 2reduction of WBC.
Sun Jianping, et al/2007	CGN	Qingdao, Shandong	28/30/28	12ws	T	20mg, tid	BT: benazepril10mg/d or losartan 80mg/d, cordyceps fungus powder 2.4g/d, dipyridamole 300mg/d. I: Zhengqingfengtongning 40mg, bid.	III: BT.	unclear	unclear	I: 1 rashes, 3 abdominal pain and nausea. II: 4 reduction of peripheral WBC, 4 ALT elevation, 2 abnormal renal function, 3menstrual disorder, 2diarrhea. III: no records.
Sun Ruilong/2004	Psoriasis	Zhenjiang, Jiangsu	110/70	8ws	T	10g	T: Yinxieping decoction.	C: Yinxie granule 1package, tid.	unclear	unclear	TwHF: 3abnormal liver function, 5obvious reduction of WBC, 3menstrual delay, restored after drug withdrawal. C: no records.
Tang Guoqing/2009	Uterine fibroid	Qinghe, Hebei; Luquan, Hebei	30/30/30	12ws	T and C	I:10, 10, 20mg. III:20mg/d.	III: mifepristone 10mg/d.	II: mifepristone 25mg/d.	unclear	unclear	I: 7 stomach discomfort, 2 hot flash, fatigue and palpation. III: 2 fatigue, dizziness and loss of appetite, 2 hot flash. II:3nausea, loss of appetite and drowsiness, 3hot flash.
Tang Xiaoling, et al/2004	RNS	Shantou, Guangdong	23/20	24ws	T	20mg, tid	T: gradual reduction of prednisone, ticlid 0.25g/d.	C: maintain small dose of prednisone.	unclear	unclear	T: 1 rashes, 1 gastrointestinal reaction. C: no record.
Tang Xiusheng/2007	Acne conglobata	Baise, Guangxi	60/60	4 ws	T	20mg, tid	T:ornidazole 500mg, bid; fenestration.	C: ornidazole 500mg, bid.	unclear	unclear	2ws: TwHF: mild pain. 4ws: TwHF:3mild dizziness, 2mild elvation of ALT, 3nausea and loss of appetite. C:2mild dizziness, 3mild ALT elevation, 2nausea and loss of appetite.
Tang Yaping/2007	RA	Guilin, Guangxi	42/40	12ws	C	20mg, tid	BT: diclofenac sodium 75mg/d.	T: ardisia gigantifolia stapf 30g.	unclear	unclear	TwHF: facial pigmentation, loss of appetite, abdominal distention and amenorrhea. C: None.
Tao Ke/2010	NS	Zigong, Sichuan	20/20	72-96ws	T	1.5mg/kgd, tid for 8ws, then reduction to maintenance, altogether for 6ms.	T: prednisone 2mg/kgd, dipyridamole 3-5mg/kgd, reduction 2ws after urine protein gone to 2mg/kgd every other day.	C: prednisone 2mg/kgd, dipyridamole 3-5mg/kgd, reduction 2ws after urine protein gone to 2mg/kgd every other day.	unclear	unclear	T: 2abnormal liver function, 1reduction of WBC. C: no records.
Tao Xuelian, et al/2002	RA	arthritis clinic of Parkland Memorial Hospital	12/12/11	20ws	T	II:180mg/d. III: 360mg/d.	none	C: placebo.	Randomization block	double blind	II:4diarrhea,2hair loss and nausea,1headache, 1amenorrhea 20 weeks after starting high-dose extract during the extension phase of the trial. Menstruation restored 1y after treatment . III:3diarrhea,1 hair loss and nausea,1headache,1 woman headache with moderate diarrhea and vaginal spotting. C: 2 headache,1 withdrawal.
Tian Xuemei/2009	RA	Lanzhou, Gansu	42/38	24ws	C	20mg, tid	none	T: blood stasis dispersing decoction.	unclear	unclear	TwHF: 5abnormal liver function, 3amenorrhea. T: none.
Tian Ying/2012	Chronic urticaria	Qingdao, Shandong	38/37	4ws	T	10mg, tid	T: levocetirizine hydrochloride 5mg/d.	C: levocetirizine hydrochloride 5mg/d.	unclear	unclear	T: 5mild gastrointestinal reaction, 3fatigue and drowsiness. C: 5fatigue and drowsiness.
Tong Yong, et al/2012	DN	Luoyang, Henan	40/35	12ws	T	20mg, tid	BT: losartan 100mg/d, amlodipine.	C: BT.	unclear	unclear	T: 4ALT elevation, the highest to 67U/L. C: no records.
Tu Shenghao/2006	RA	Wuhan, Hubei	38/36	12ws	T	2tablets(1 with 33μg triptolide), tid	none	C: methotrexate 10mg/w	random number	unclear	T: 8loss of appetite, nausea, abdominal distension, epigastric discomfort or epigastric dull pain, 4menstrual disorder, 1pigmentation, 2abnormal liver function(1withdrawal due to repeted ALT elevation, 1mild reduction of WBC). C: 1headache, 2dizziness, 6anorexia, nausea, epigastric discomfort or epigastric dull pain, 1dental ulcer, 1mild reduction of WBC, 1transient abnormal liver function.
Wan Shaoren/2009	severe RA	Dayi, Sichuan	23/23	12ws	T	10mg, tid	T: leflunomide 20mg/d	C: methotrexate 10mg/w, SASP 1g, bid.	unclear	unclear	TwHF: 2nausea, vomiting and diarrhea, 2dental ulcer and loss of appetite, 1reduction of WBC, 3liver injury . C: 3nausea, vomiting and diarrhea, 2dental ulcer and loss of appetite, 2stomachache. 2reduction of WBC.
Wang Bing/2013	Prurigo nodularis	Wuning, Jiangxi	50/34	4ws	T	20mg,tid	BT: halometasone cream. T: prednisone 15mg/d. Viaminate 25mg, tid. Neixiaoluoli pill 10pills, tid.	C: BT, prednisone 15mg/d, loratadine 10mg/d, doxepin25mg/d.	Random number	unclear	TwHF: 4mild nausea and abdominal distension, 6dry mouth, lips and skin and desquamation. C: 10dizziness and drowsiness.
Wang Dong/2010	Chronic urticaria	Shehong, Sichuan	41/41	4ws	T	30mg, qd	T: ebastine 10mg/d.	C: ebastine 10mg/d.	unclear	unclear	TwHF: 2dry mouth, 1headache, 3rashes. C: 2dry mouth, 1headache, 2rashes.
Wang Hongjun/2012	CGN	Jilin, Jilin	22/22/22	48ws	T	Theraputic dosage 20mg, tid. Maintenance dosage 10mg, tid.	BT: hypolipidemic, hypotensive and antiplatelet drugs, benazepril10mg/d.	II: Yishenqinglihuoxue decoction, benazepril10mg/d. III: BT, benazepril10mg/d.	unclear	unclear	I: 2nausea and vomiting, 1abdominal distension, 2menstrual disorder, 2reduction of WBC, 1elevation of transaminase. II: 1nausea and vomiting, 1menstrual disorder, 1elevation of transaminase. III: no records.
Wang Hongwu/2000	Senile NS	Huaiyin, Jiangsu	24/25	>24ws	T	starting: 1mg/kgd, 8ws. Maintenance: 10-20mg, >6ms.		Prednisone, starting: 1mg/kgd, tid, 8ws. Maintenance: 10-20mg>6ms.	unclear	unclear	TwHF: 4loss of appetite and nausea, 1transient mild SGPT elevation. C:8loss of appetite and nausea, 3elevation of blood sugar and with urine sugar, 2withdrew hormone due to high blood pressure and took TwHF, 1death due to complication of severe infection.
Wang Jian, et al/1999	Graves disease	Nanjing, Jiangsu	24/25	12ws	T	10mg, tid	BT: propylthiouracil 10mg, tid or methimazole 10mg, tid.	C: BT, prednisone 20mg, tid for 4ws, then 20mg, qd for 4ws, then 20mg, qd every other day for 4ws.	unclear	unclear	T: 1epigastric pain, 1nausea and loss of appetite, 2reduction of WBC. C: 2epigastric pain, 3aggravation of myasthenia, 2elevation of blood sugar, 2withdrawal midway.
Wang Jianmin, et al/2012	DN	Linfen, Jiangxi	23/23	24ws	T	30mg, tid for 8ws and then 20mg, tid.	BT: hypoglycemic, high blood pressure and hyperlipidemia drugs. T: losartan 50-100mg/d.	C: BT.	unclear	unclear	T: 3menstrual disorder, few mild nausea and abdominal distension. C:no records.
Wang Jing/2013	AS	unclear	30/30	4ws	T	2-3 pieces of LGT plaster every 3d	BT: leflunomide 20mg/d, TGP 0.6g every other day.	C: BT.	unclear	unclear	TwHF: 5allergic reaction in 1-4hs, mild red and swelling and itching. C: no records.
Wang Jinghui/2011	HSP	Zhengzhou, Henan	50/40	7ws	T	1-1.5mg/kgd	BT: Tanshinone IIA sodium thiosulfate Injection, Xiyanping injection, herbal medicine, clarityne and rutin tablets.	C: BT.	unclear	unclear	T: 1mild elevation of liver enzyme, 1mild reduction of WBC. C: no records. Normal after treatment and continue treatment.
Wang Lijun, et al/2012	RA	Zhengzhou, Henan	133/131	4-12ws	T	20ml, tid	T: components of Huangteng wine.	C: indometacin 25mg, tid.	Random number	unclear	TwHF: 6abdominal pain, 3rashes, 2dizziness. C: 12abdominal pain, 5rashes, 6dizziness, 8blood stool, 5abnormal blood and urine routine.
Wang Meiling/2012	Type II DN	Zhengzhou, Henan	52/30	24ws	T	20mg, tid for 8ws then reduce to 20mg/d.	BT: hypoglycemic, hypolipidemic and hypotensive drugs.	C: valsartan 60mg/d.	unclear	unclear	TwHF: 3mild abnormal liver function, mainly elevation of ALP, <2.5times of the normal, restore after liver protection without withdrawal. C: no records.
Wang Ming/1999	LN	Yizheng, Jiangsu	29/23	Unclear	T	10-20mg, tid	BT: prednisone 1mg/kgd for 2ms, then reduce 10mg every other day for 2ws to 5-15mg every other day. T: CTX 0.2mg/kg for 12ws, or 0.5-1.0/ m2 IV dripping/d for 3-5times, then once/3ms according to condition.	C: BT.	unclear	unclear	T: adverse rate 3/29, 2.5ys death rate 5/29. Nausea, epigastric discomfort and 3obvious hair loss. C: adverse rate 12/23, 2.5ys death rate 19/23.
Wang Wei/2000	RA	Tianjin	30/30	8ws	C	10mg, tid	none	T: basic hebal medicine to clear heat and disperse blood stasis.	unclear	unclear	TwHF: most gastrointestinal reaction, 2menstrual disorder, 1mild SGPT elevation. T: none.
Wang Yi, et al/2006	RA	Lanzhou, Gansu	60/45/45	80ws	T	20mg, tid	BT:slow-released diclofenac tablet 0.75g/d.	I:TGP capsule 600mg, tid. II:Methotrexate 10-15mg/w.	unclear	unclear	TwHF(III): 10hematuria, 10proteinuria. I:none. II:4hematuria, 5proteinuria.
Wang Yiling/2006	NS	Rongcheng, Shandong	32/32	Unclear	T	20mg, tid	T: prednisone 1mg/kgd,<60mg/d. hypertensive, diuretics and anticoagulation. Jinguishenqi pill.	C: prednisone 1mg/kgd,<60mg/d. hypertensive, diuretics and anticoagulation.	unclear	unclear	T: 1elevation of transaminase, 2cushing's syndrome, 1complication of infection. C: 9obvious cushing's syndrome, 5acne, 4complication of infection.
Wang Yuhua/2003	Chronic renal insufficiency with massive proteinuria	Yangzhou, Jiangsu	22/22	16ws	T	0.5mg/kgd	BT: CCB(calcium ion antagonist), ACEI.	C: BT.	unclear	unclear	T: 9reduction of WBC, 12ALT elevation, 10gastrointestinal reaction, 4rashes. C: no records.
Wang Yujuan, et al/2012	Children HSPN	Weifang, Shandong	50/54	12-24ws	T	1mg/kgd, tid, <60mg/d	BT: prednisone, dipyridamole, Vc.	C: BT.	random number	unclear	T: 7gastrointestinal reaction, 4reduction of WBC but>3*109, 2ALT elevation. C: severe cushing's syndrome. Normal after 3ms' withdrawal or treatment.
Wang Yuling, et al/2007	Children HSPN	Weifang, Shandong	56/50	24-36ws	T	1mg/kgd, bid or tid, reduction after 3ms according to condition, altogether 6-9ms.	BT: prednisone, Vc, persantine, Shenfukang, calcium and anti-infection.	C: BT.	unclear	unclear	T: 9loss of appetite, nausea and vomiting, 6reduction of WBC, 3ALT elevation. C: no records. Restore after 2-3ws' withdrawal.
Wang Zhiqiang/1999	Active RA	unclear	30/30	6ws	T	compound TwHF film 5-6times painting on the inflammatory joints	BT: methotrexate or auranofin and NSAID. T:components of compound TwHF film.	C:BT.	Random number	double blind	TwHF: 1local skin red dots and itching. C:none. Skin symptoms gone after withdrawal.
Wei Wei/2004	RA	unclear	303/81	4ws	T	0.002%triptolide cream	none	C: 0.1%retinoic acid cream.	unclear	unclear	TwHF: 98local stimulation, relieved after withdrawal. C: mild local stimulation.
Wen Qu/2005	Uterine fibroid	Yangjiang, Guangdong	30/32	24ws	T	10, 10, 20 for morning, noon and evening.	none	C: mifepristone 25mg/d.	unclear	unclear	TwHF(II): 18amenorrhea, 4restore in 1m after withdrawal, 7 in 2ms, 3 in 3ms. 25different levels of stomach discomfort, hot flash, weakness and palpation. I: all amenorrhea. 6 restore in 4ms after withdrawal, 11 in 5ms, 4 in 6ms. 22 different levels of nausea, weakness, palpation and drowsiness.
Wen Xusheng/2013	Early stage RA	Heshan, Guangdong	24/24/24	12ws	T and C	I: 10mg, tid. III:20mg, tid.	BT: meloxicam7.5mg, qd. Prednisone, 10mg, qd. Adjuvant drug folic acid, calcium and stomach protection. T:methotrexate 10mg/w subcutaneous injection.	C:BT, methotrexate 10mg/w subcutaneous injection.	unclear	unclear	I: 3gastrointestinal reaction, 2reduction of WBC, 2ALT elevation, 1ovarian suppression(<45ys), 1ovarian suppression(>45ys) . III:1reduction of WBC, 5ovarian suppression(<45ys), 2ovarian suppression(>45ys) . II: 5gastrointestinal reaction, 6reduction of WBC, 5ALT elevation, 1ovarian suppression(<45ys) .
Wu Caizhong/2010	DN	Yiwu, Zhejiang	32/30	12ws	T	40mg, tid	BT: telmisartan 80mg, tid.	C: BT.	unclear	unclear	TwHF: 4abdominal distension, nausea and loss of appetite, 3menstrual disorder in 10th m, 4ALT elevation. C: 1abdominal pain, 1diarrhea, 1dyspepsia, 1back pain, 1chest pain, 1muscle pain influenza-like symptoms, 1eosinophilia, 1reduction of platelet.
Wu Guoxiang/2012	HSPN	Dujiangyan, Sichuan	30/30	24ws	T	1mg/kgd	BT: anti-inflammation, anti-allergic drugs, persantine, blood pressure control, water and electrolyte balance and symptomatic treatment. T: prednisone 20-60mg/d.	C: BT.	unclear	unclear	T: 2ALT elevation, 1skin itching. C: no records. Restore after liver protection treatment.
Wu Hongjian, et al/2011	DN	Zhoushan, Zhejiang	48/52	24ws	T	20mg, tid for 4ws, then reduce 10%/w to 10-20mg.	BT: hypoglycemic, hypolipidemic and hypotensive drugs.	C: BT.	unclear	unclear	T: 1abnormal liver function, 2gastrointestinal reaction, 1menstrual disorder. C: 3gastrointestinal reaction.
Wu Shengbin, et al/2011	Early metaphase diabetic nephropathy	Shanghai	45/35	24ws	T	20mg, tid for 8ws, then reduce to 10mg,tid.	BT: Olmesartan medoxomil 20mg/d.	C: Olmesartan medoxomil 20mg/d.	unclear	unclear	TwHF: 7changes of liver enzymology. C: none. Restore after treatment.
Wu Wen/2012	Perimenopause functional uterine bleeding	Haikou, Hainan	56/56	12-24ws	T	20mg, tid	BT: anti-infection.	C: mifepristone 25mg/d.	unclear	unclear	Both groups nausea, vomiting, drowsiness and abdominal discomfort.
Wu Xianmin, et al/1988	RA	Shijiazhuang, Hebei	106/32/23	Unclear	T	20ml, tid for 5ds, then increase to 30ml, tid.	TI: components of syrup(pericarpium citri reticulatae, etc). TII: components of decoction(pericarpium citri reticulatae, etc).	III: ibuprofen.	unclear	unclear	TI: 21.7%. TII: 37.2%. Both groups: in the , most gastrointestinal reaction(nausea, vomiting, loss of appetite, abdominal pain), few rashes and amenorrhea. 3mild GPT elevation in 20d and drug withdrawal. III: 56.1%.
Wu Yajun,et al/2001	RA	Shanghai	35/35	12ws	T	10mg, tid	BT: indometacin 0.1g, tid or diclofenac 25mg, tid. NSAID half dosage after 1m and withdrawal after 2ms. T: methotrexate 7.5mg/w.	C: BT, methotrexate 7.5mg/w.	unclear	unclear	TwHF: 5gastointestinal reaction, 2liver function injury , 1menstrual disorder. C: 12gastointestinal reaction, 3liver function injury , 1reduction of WBC, 1hair loss, 1menstrual disorder.
Xiao Houqin, et al/2001	PNS	unclear	28/22	Unclear	T	1.5-2mg/kgd, tid for 4ws, then reduce to 1mg/kgd.	BT: prednisone 30mg/d, dipyridamole, low molecule heparin, ACEI.	C: BT, CTX 2mg/kgd, bid, altogether 6-8g.	unclear	unclear	T: 3gastrointestinal reaction, 4ALT elevation>40U/L, 3elevation of AST>40U/L, 1reduction of WBC<3*109/L, 1menstrual disorder. C: 8gastrointestinal reaction, 3ALT elevation>40U/L, 1elevation of AST>40U/L, 2reduction of WBC<3*109/L, 1hemorrhagic cystitis, 5hair loss, 1menstrual disorder.
Xiao Houqin, et al/2003	PNS	Wuhan, Hubei	35/25	Unclear	T	1.5-2mg/kgd for 4ws, then reduce to 1mg/kgd.	BT: 30mg/d, persantine, low molecule heparin, ACEI.	C: BT, CTX 2mg/kgd, bid, altogether 6-8g.	unclear	unclear	T: 6gastrointestinal reaction, 7liver function injury , 2reduction of WBC, 3menstrual disorder. C: 8gastrointestinal reaction, 7liver function injury , 8reduction of WBC, 1hemorrhagic cystitis , 3menstrual disorder.
Xiao Yingchun/2007	PNS	Taizhou, Zhejiang	32/24	>4ws	T	1.5-2mg/kgd for 4ws, then reduce to 1mg/kgd.	BT: prednisone 30mg, ACEI, low molecule heparin, persantine.	C: BT, methotrexate 2mg/kgd, bid, altogether 8-10g.	unclear	unclear	T: 4gastrointestinal reaction, 5ALT elevation, 3elevation of AST, 1reduction of WBC, 3menstrual disorder. C: 8gastrointestinal reaction, 2ALT elevation, 1elevation of AST, 3reduction of WBC, 1hemorrhagic cystitis, 1menstrual disorder, 1hair loss.
Xie Tong, et al/2008	IgAN	Zhanjiang, Guangdong	39/39	48ws	T	20mg, tid	none	C: captopril 75mg/d, if blood pressure<110/70mmHg, then 37.5mg/d.	unclear	unclear	C: 1reduction of menstrual blood volume, 2impotence, 1transient ALT elevation, 1transient dizziness. C: 2dizziness due to low blood pressure(normal after reduction of captopril, 4irritable cough(3bearable, 1withdrawal in 1m)
Xie Tong/2007	CKD I stage	unclear	30/30	24ws	T	20mg, tid	none	C: Inosine tablets 0.6g/d, tid.	unclear	unclear	T: 3epigastric discomfort, 2dizziness and general discomfort, 2menstrual disorder, 1impotence. C: no records.
Xin Lina/2011	IgAN	Yantai, Shandong	25/25	12ws	T	1mg/kgd	BT: benazepril hydrochloride 10mg/d. T: prednisone starting dosage 0.5mg/kgd, then reduce 5mg/3d to 10mg/d.	C: BT, prednisone starting dosage 1mg/kgd for 4-8ws, then reduce 5mg/w to 10mg/d.	unclear	unclear	T: 1reduction of WBC, 3abnormal liver function, 2weight gain and 2hypopsia. C: 2reduction of WBC, 4abnormal liver function, 7weight gain and 6hypopsia, 1reduction of menstrual blood volume. All bearable.
Xin Xiafei/2005	EORA	Ningbo, Zhejiang	30/60	12ws	T	10mg, tid	T: methotrexate 7.5-10mg/w.	C: methotrexate 7.5-10mg/w, diclofenac.	unclear	unclear	T: 2fatigue and mild discomfort, 1obvious ulcer, 1abnormal liver function, 1reduction of WBC, 1gastrointestinal bleeding. C: 5fatigue and mild discomfort, 2obvious ulcer, 3abnormal liver function, 2reduction of WBC, 2gastrointestinal bleeding, 5lower limb swelling, 3high blood pressure.
Xing Fang, et al/2006	AS	Fuzhou, Fujian	34/23	4-24ws, 12ws 94.7%, 24ws 87.7%	T	15-22g	BT: NSAID or prednisone<10mg/d	C: BT, methotrexate 7.5-15mg/w. Sulfasalazine 1.0-2.0g/d.	unclear	unclear	T: 2gastrointestinal reaction, 1reduction of WBC. C: 4gastrointestinal reaction, 2reduction of WBC, 1rashes, 1elevation of transaminase.
Xu Feng, et al/2003	RA	Jiangmen, Guangdong	123/67	16ws	T	15g	T: components of Siteng decoction.	C: methotrexate 15mg/w. Nimesulide 0.1g, bid.	unclear	unclear	TwHF: 20anorexia and dyspepsia. C: 27 anorexia, abdominal distention, abdominal pain, elevation of transaminase(8) and reduction of WBC(4).
Xu Peipei/2011	Endometriosis	Rudong, Jiangsu	42/42	12ws	T	10mg, tid	T: mifepristone 50mg/d from the 3rd day of period.	I: mifepristone 50mg/d from the 3rd day of period.	unclear	unclear	TwHF: 3irregular small amount of vaginal bleeding, 4abnormal liver function. I: 4irregular small amount of vaginal bleeding, 3abnormal liver function.
Xu Weikun/2000	RA	unclear	50/24	8ws	T and C	20mg, tid from 2 industry	none	none	unclear	single blind	I(Fujian huitian): 1nausea and vomiting. II(Hunan Zhuzhou): no records.
Xu Xiaohua/2011	Subacute thyroiditis	Jinhua, Zhejiang	20/20	6-8ws	T	60mg/d for 1w, then reduce 10-20mg/w, altogether<1000mg.	none	C: Prednisone 30mg/d for 2ws, then reduce 5mg/1-2ws for 3ms.	unclear	unclear	TwHF: none. II: 7different level of epigastric discomfort, 6weight gain, 1insomnia.
Xue Shuang/2012	RNS	Shiyan, Hubei	30/30	8ws	T	1mg/kgd	T: prednisone 1mg/kgd.	C: prednisone 1mg/kgd.	random number	unclear	T: 1menstrual disorder, 1gastrointestinal discomfort. C: 2reduction of WBC, 2gastrointestinal discomfort.
Yang Dongwei/2009	RA	Shiyan, Hubei	54/30	12ws	C	2tablets( 1with triptolide 33μg), tid	none	T: Qingteng decoction.	unclear	single blind	TwHF: 5epigastric discomfort, 2dizziness and palpation, 1menstrual disorder. T: 2epigastric discomfort, 1palpation.
Yang Fei, et al/2002	RA	Jinchang, Gansu	159/159	8ws	T	5-10ml, tid	T: Inosine tablets 0.4g, tid, super-vita 1tablet, tid.	C: diclofenac sodium 25mg, tid. Rheopyrin 2tablets, tid. Gastropine.	unclear	unclear	T: 20Oral mucosal erosion, 13mild epigastric pain, nausea and vomiting, 7abdominal pain and diarrhea, 9rough skin, 13amenorrhea, 2 in 3ms, 8 in 4-6 ms, 3 in 7-13ms. Restore after withdrawal, 3 in 2ms, 5 in 3ms and 5 in 5ms.
Yang Fuyan, et al/2008	IgAN	Xinxiang, Henan	38/40	24ws	T	20mg, tid	BT: diet control, hypolipidemic and anticoagulation drugs. Benazepril 10mg/d, valsartan 80mg/d. If necessary, Benazepril 20mg/d, valsartan 160mg/d.	C: BT.	Random number	unclear	8dry cough(3withdrawal), relief after 2-3ws. T: 3elevation of WBC(1withdrawal).
Yang Jiali/1987	Acute children nephritis	Qianjiang. Hubei	48/48	3-4ws	T	2tablets, bid or 1tablet, tid for preschool, 2-3tablets, tid for school age.	T: penicillin 7-10ds, reserpine.	C: 18herbal medicine, 31reserpine.	unclear	unclear	TwHF: 3nausea, 5vomiting, 3abdominal pain, 9diarrhea, 2perleche, 1headache, 10reduction of WBC, 2suspected myocardial injury , 1ventricular fibrillation. C: no records.
Yang Min/2013	EORA	Guilin, Guangxi	40/40	24ws	T	10mg, tid	T: methotrexate 10mg/w.	C: methotrexate 10mg/w.	unclear	unclear	TwHF: 5gastointestinal reaction, 3liver function injury , 3dental ulcer, 2granulocytopenia, 1rashes. C: 4gastointestinal reaction, 2liver function injury , 2dental ulcer, 2granulocytopenia, 1rashes.
Yang Wenyan, et al/2004	RA	Binzhou, Shandong	108/61	24ws	C	1mg/kgd, bid or tid	none	T: Jiaweisimiaoyongan 4-8capsules, bid.	unclear	unclear	TwHF: 6loss of appetite, 9diarrhea, 6reduction of WBC, 4reduction of platelet. T: 7loss of appetite, 9diarrhea.
Yang Xiaoyan/2007	RA	Tianjin	60/60	4ws	T	20mg, tid	none	C: methotrexate 15mg/w.	unclear	unclear	TwHF: 1light and moderate gastrointestinal reaction, 6menstrual disorder, 2ALT elevation. C: 8light and moderate gastrointestinal reaction, 4redcution of WBC, 1ALT elevation, 3elevation of BUN and Cr.
Yang Yan, et al/2008	Children HSPN	Beijing	60/30	12ws	T	1mg/kgd, <30mg/d	T: herbal decoction.	C: dipyridamole 3mg/kgd, tid. Captopril 1mg/kgd, <37.5mg/d.	unclear	unclear	T: after 1m, 2abnormal liver function, 1reduction of WBC. C: no records. Reduce GTW to 0.7-0.8mg/kdg, glucurolactone and Vb4, normal in 2ws.
Yang Zhu/2011	RA	Chongqing	74/72	12ws	T	2tablets(1 with 33μg triptolide), tid	none	C: methotrexate 10mg/w.	unclear	unclear	T: 6gastrointestinal reaction. C: 8gastrointestinal reaction, 5menstrual disorder, 2dizziness.
Yao Hua,et al/2010	RA	Beijing	20/20	12ws	C	20mg, tid	none	T: Wenjingtongbi decoction.	unclear	unclear	TwHF: gastrointestinal reaction, menstrual disorder, amenorrhea, ALT elevation. T: none.
Yao Wancang/2004	Severe RA	Ningxia	56/40	Unclear	T	10ml(1ml equal to 16mg LGT soaking), bid	none	C: NSAID, indometacin25mg, tid. Ibuprofen 2capsules, tid.	Random number	unclear	T: 4gastrointestinal reaction, anorexia, nausea and diarrhea, 36.5% menstrual disorder and amenorrhea. C: 6gastrointestinal reaction.
Ye Huamao, et al/2008	Chronic nephritis	Taizhou, Zhejiang	31/32	Unclear	T and C	I: 1mg.kgd, tid. II: 2mg/kgd,tid. Gradual reduction after 3ms.	hypotensive drugs if necessary.	none	unclear	unclear	Both groups 1 patient withdrawal due to menstruation disorder. Both groups 1 withdrawal due to obvious reduction of menstruation blood volume in 9-10ws. I: 4nausea and vomiting, 2loss of appetite, 3SGPT elevation, 3elevation of SGOT, 2WBC<3*109/L, 2delayed menstruation. II:2nausea and vomiting, 2loss of appetite, 4SGPT elevation, 4elevation of SGOT, 4WBC<3*109/L, 3delayed menstruation.
Yin Cao, et al/1996	OLP	Guangzhou, Guangdong	30/32/48	4ws	T and C	2tablets, tid	III: triamcinolone acetonide and procaine mixture 1-2ml/w.	II: triamcinolone acetonide and procaine mixture 1-2ml/w.	unclear	unclear	I: 4stomachache and discomfort, 2amenorrhea, 1dry mouth. III: no records. II: 2menstrual disorder, 1facial swelling, 2submucous white deposits.
Yu Mei, et al/2006	IgAN	Harbing, Heilongjiang	42/38	12ws	C	20mg, tid for 8ws, then reduction, altogether 12ws.	BT: hypotensive and anti-infection drugs.	T: BT, Yishen decoction and colquhounia root.	unclear	unclear	TwHF: 8GPT elevation and AST, 6amenorrhea or menstrual disorder, 5acne or pigmentation, 2mild reduction of WBC. T: 6GPT elevation, 4amenorrhea or menstrual disorder.
Yu Yi/2005	Middle and advanced stage RA	Dongguan, Guangdong	53/45	8ws	C	2tablets, tid	C: Fenbid 0.3g, bid.	T: Jiajianduhuojisheng decoction, pittosporm, Lonicera japonica, etc for washing.	unclear	unclear	TwHF: 6loss of appetite, 3stomach discomfort, 3reduction of WBC, 4ALT elevation. T: none.
Yuan Daishou/2003	Senile PNS	Xinning, Hunan	19/18	48-72ws	T	1mg/kgd, tid	BT:astragalus injection, persantine, zhibituo. T: prednisone 0.4-0.5mg/kgd.	C: BT, prednisone 0.8-1.0mg/kgd, gradual reduction.	unclear	unclear	TwHF: 1increase of blood pressure, 2hyperglycemia, 1infection, 1mental excitation, 5reduction of WBC, 3liver injury . C: 6increase of blood pressure, 7hyperglycemia, 4infection, 2femoral head necrosis, 9mental excitation.
Yuan Xiaoying/2002	RA	Anyang, Henan	20/20/19	12ws	T and C	I: 1mg/kgd. II: 2mg/kgd. III: 2mg/kgd.	III: glucurone.	none	unclear	unclear	obvious difference between I and II, I and III. II with more adverse events than III. No obvious difference between II and III. 3mild abdominal pain or stomach discomfort, 1mild diarrhea. II: 2withdrawal due to ALT elevation.
Yuan Zuowu/2004	RA	Honghu, Hubei	50/30	Unclear	T	10-15g/d	T:components(Radix Salviae Miltiorrhizae, pericarpium citri reticulatae etc.) of Futeng Decoction	C:Diclofenac tablet 50mg, bid.	unclear	unclear	TwHF: 1stomach discomfort, 1loss of appetite, 1abdominal distension. C:none.
Yuan/2007	Children HBV-GN	Zhengzhou, Henan	16/16/15/16	12ws	T	I: 1mg/kgd. II: 1.5mg/kgd for 8ws, 1mg/kgd for 4ws. III: 2mg/kgd for 4ws 1mg/kgd for 8ws.	BT: blood activating, anticoagulation, diuretics, liver protection, Vitamin supplements. I, II and III: Ganshenbao.	IV: alb interferon 1-3million Units every other day, thymosin 60-100mg(or 2mg/kg) every other day IV dripping.	unclear	unclear	I: 2gastrointestinal reaction, 1elevation of liver enzyme, 2myelosuppression, 2recurrence. II: 2gastrointestinal reaction, 3elevation of liver enzyme, 3myelosuppression, 3recurrence. III: 6gastrointestinal reaction, 7elevation of liver enzyme, 7myelosuppression, 3recurrence. IV: 9gastrointestinal reaction, 5elevation of liver enzyme, 7myelosuppression, 5recurrence. 1menstruation disorder after me…
Yue Zhifeng, et al/2013	Chronic eczema	Zhangjiakou, Hebei	40/40	4ws	C	20mg, tid	BT: Egersund ointment. C: cetirizine hydrochloride 10mg/d.	T: BT, cetirizine hydrochloride 10mg/d, compound glycyrrhizin 50mg, tid.	unclear	unclear	TwHF: 7gastrointestinal reaction, 5reduction of WBC. T: 1gastrointestinal reaction. Restore after drug withdrawal.
Zeng Jing, et al/2004	RA	Yunyang, Hubei	82/81	8ws	C	20mg, bid or tid.		T:Chuantengtang Decoction.	random number	unclear	TwHF(II): 13gastrointestinal reactions( abdominal distension and heart burn), 6ALT elevation, 8WBC decrease, 1proteinuria, 5menstrual disorder. I: 6gastrointestinal reactions( abdominal distension and heart burn).
Zeng Lingli/2013	Children HSPN	Deyang, Sichuan	37/37	12-24ws	T	1mg/kgd, tid, <60mg/d	BT: antiinfection, antiallergic drugs, calcium gluconate, Vc, persantine, prednisone 1.5-2mg/kgd.	C: BT.	unclear	unclear	T: 22moonshape face, hariness and acne, 3nausea, vomiting and loss of appetite, 2abnormal liver function. C: all moonshape face, hariness and acne, 3abnormal liver injury , 2transient high blood pressure. Symptoms gone after withdrawal and treatment.
Zhang Aiping, et al/2004	HSPN	Jinan, Shandong	31/31	24ws	C	1mg/kgd	BT: prednisone 0.5-1mg/kgd. C: CTX 0.75mg/m2，once/m, 6-8g altogether for adult.	T: BT, leflunomide adult 50mg/d for 3ds, then maintain 20mg/d; children 30mg/d for 3ds, 20mg/d for 7ds and then maintain 10mg/d.	unclear	unclear	TwHF: 3reduction of WBC, 8ALT elevation, 3gastrointestinal reaction, 5menstrual disorder. T: 1reduction of WBC, 3mild gastrointestinal reaction.
Zhang Dianping/2011	Moderate and severe acne	Shenzhen, Guangdong	34/34	4ws	T	20mg, tid	BT: external use of compound alcoholica twice/d, roxithromycin 150mg, bid.	C: BT.	unclear	unclear	T: 2mild GPT elevation, 1nausea. C: 2mild nausea and loss of appetite.
Zhang Fan/2007	NS	Yongzhou, Hunan	40/38	40-48ws	T	20mg, tid, gradual decrease to 10mg, tid	BT: symptomatic treatment; persantine 50mg, tid; enteric-coated aspirin 50mg, qd.T:prednisone 1mg/kgd, 8ws, maintenance dosage 0.4mg/kgd, qod, 12ms. Addition of GTW during the reduction of prednisone.	C:BT. prednisone 1mg/kgd, <10ws, maintenance dosage 30mg, qod, 2ws. Then decrease to none.	unclear	unclear	T:5transient WBC, 8gastrointestinal symptom, 2skin pigmentation and menstrual disorder. C:none. Withdrawal or decrease, symptoms gone.
Zhang Ge, et al/2005	RA	Taiyuan, Shanxi	60/60/60	12ws	C	20mg, tid	none	I:Zhengqingfengtongning sustained release tablet, 120mg, bid. II: methotrexate 15mg/w.	unclear	unclear	III: 5gastrointestinal symptoms, 2ALT elevation, 3reduction of WBC, 2angular cheilitis and rashes. I 1reduction of WBC, 2gastrointestinal symptoms, 2rashes. III: 6gastrointestinal symptoms, 5ALT elevation, 2reduction of WBC, 2angular cheilitis and rashes.
Zhang Guoliang/2010	DN	Zhoushan, Zhejiang	31/31	8ws	T	1mg/kgd, tid. Half dosage if reduction of liver and renal function or WBC.	BT: CCB and β blockers.	C: BT, benazepril 10mg/d.	Random number	unclear	T: 1mild liver function injury . 1reduction of WBC to 3.2*109/L. C: no records. Normal and finished treatment after reduction and liver protection.
Zhang Hongyu/1998	Pityriasis rosea	Guangzhou, Guangdong	32/31	1-2ws	T	20mg, tid	none	C: Cyproheptadine hydrochloride tablets 2mg, tid. Uviolize.	unclear	unclear	TwHF: 4gastrointestinal reaction. C: 19weakness, dizziness, drowsiness, epigastric discomfort or red dots and heat at irradiated site.
Zhang Hui/2009	Early metaphase diabetic nephropathy	Nanyang, Henan	43/25	24ws	T	20mg, tid for 8ws, then 10mg, tid.	BT: hypolipidemic and antihypertensive drugs. T: valsartan 80mg, qd or bid.	C: BT.	unclear	unclear	T: 6/8amenorrhea in 3ms, 4changes of liver enzymology. C: no records.
Zhang Huiqin/2011	Uterine fibroid	Sanmen, Zhejiang	38/38	12ws	T	20mg, qd	T: mifepristone 10mg/d.	C: mifepristone 25mg/d.	unclear	unclear	TwHF: 4nausea, 2drowsiness, 2fatigue, 1stomach discomfort, 1loss of appetite. C: 6nausea, fatigue and stomach discomfort.
Zhang Huiru/2013	Senile IgAN	Shijiazhuang, Hebei	22/20	24ws	T	50mg/d, tid	BT: prednisone 1mg/kgd for 3ms and then reduce to maintenance dosage, losartan 50mg/d for 6ms. T: MMF 2g, bid for 12ws, then reduce to 1.5g/d for 6ms, then maintain 0.5g/d for 6ms.	C: BT.	unclear	unclear	TwHF: 3loss of appetite and abdominal distension. C: 3nausea and mild vomiting.
Zhang Huiying/2010	Uterine fibroid	Luquan, Hebei	30/30	12ws	T	20mg, qd	T: mifepristone 10mg/d.	C: mifepristone 10mg/d.	unclear	unclear	TwHF: 2fatigue, dizziness and loss of appetite, 2hot flash. C: 3fatigue, dizziness and loss of appetite, 3hot flash.
Zhang Qiaoling/2013	CGN	Shenzhen, Guangdong	40/40	Unclear	T	1-1.5mg/kgd, tid	BT: antiinfection and blood pressure control.	I: BT, Shenyanling granule 1bag, tid.	unclear	unclear	II: 9dry mouth, nausea, vomiting and loss of appetite, 3granulopenia and reduction of CBC, 6palpation, chesty stufly and arrhythmia, 7dizziness and diplopia. I: none.
Zhang Qilv/2007	Pityriasis rosea	Sanming, Fujian	42/40	8ws	T	1.5mg/kgd, tid	BT: dexamethasone cream. T:Compound capsule of natural indigo 4 capsules, tid.	C:BT, Compound capsule of natural indigo 4 capsules, tid.	unclear	unclear	TwHF: 2abdominal discomfort, 2menstrual disorder. C:3abdominal discomfort, 2menstrual disorder.
Zhang Qin/2011	Middle and advanced RA	Beijing	36/35	8ws	C	60mg/d, tid	C: maintain but reduce original DMARDs and NSAID.	T: maintain but reduce original DMARDs and NSAID. Biyukang No1 decoction.	unclear	unclear	TwHF: 2ws: 2nausea, 2abdominal pain, 2abnormal liver function. 4ws: 5nausea, 3abdominal pain, 2skin itching, 3reduction of WBC, 5abnormal liver function; 6ws: 6nausea, 5abdominal pain, 3skin itching, 5reduction of WBC, 6abnormal liver function; 8ws: 6nausea, 5abdominal pain, 3skin itching, 8reduction of WBC, 8abnormal liver function.T: 6ws: 1nausea, 1skin itching; 8ws:1nausea, 1skin itching.
Zhang Qunlin/2013	Chronic urticaria	Huizhou, Guangdong	35/35	4ws	T	20mg, tid	BT: desloratadine 5mg/d.	C: BT.	unclear	unclear	TwHF: 3mild dry mouth, weakness and gastrointestinal discomfort. Symptoms gone automatically.
Zhang Xi, et al/2010	Senile NS	Kunming, Yunnan	21/19/17	>24ws	T	starting: 1mg/kgd, 12ws. Reduce 10%/w, first reduce prednisone then GTW, maintain 10-20mg.	BT: ACEI/ARB, aspirin, persantine or clopidogrel, anticoagulation and anti-platelet aggregation. I: prednisone 30mg/d for 12ws, reduce 10%/w, first reduce prednisone then GTW, maintain 10-20mg.	II:BT, prednisone 30mg/d for 12ws, reduce 10%/w, first reduce prednisone then GTW, maintain 10-20mg. III: BT.	unclear	unclear	I: 1reduction of WBC or liver function injury , 2transient reduction of WBC, 1gastrointestinal reaction, 1skin pigmentation. II: no records. III: no records.
Zhang Xin, et al/2007	IgAN	Nanjing, Jiangsu	30/30	48ws	T	60mg/d, tid	T: emodin 200mg, bid. valsartan 80mg/d.	C: emodin 200mg, bid. valsartan 80mg/d.	unclear	unclear	T: 1abnormal liver function, GPT rose to 467U/L after 4ms, AST to 160U/L. 11/24amenorrhea, 4 after 3ms, 7 after 3-7ms, 5menstrual disorder. C: none. Reduce TW to 40mg/d and liver protection, liver enzyme normal in 1m.
Zhang Xuechong, et al/2011	RA	unclear	30/30	12ws	C	10mg, tid	BT: NSAID and other symptomatic treatment.	T: Panlongqi tablet 1.2g, tid.	unclear	unclear	TwHF: 1dizziness, 1nausea and vomiting. T: none.
Zhao Heping, ect/2006	RA	Shiyan, Hubei	70/30	12ws	C	2tablets(1 with 33μg triptolide), tid	none	T: Wubang pill.	unclear	single blind	TwHF: 5epigastric discomfort, 2dizziness and nausea, 1menstrual disorder. T: 4gastrointestinal discomfort, 1palpation.
Zhao Huiyuan/2011	HSPN	Datong, Shanxi	19/19/19	>24ws	C	1mg/kgd	BT: prednisone 1mg/kgd for 6-8ws, then reduce 5mg/w to 30mg/d, then reduce 5mg/4w to 20mg/d, then reduce 5m/6d till withdrawal.	I: BT, leflunomide 50mg/d for 3ds, then 20mg/d>6ms.II:BT, CTX 10mg/d IV dripping once/2ws for 6ms, then 0.8-1.0g/3ms, altogether<150mg/kg.	unclear	unclear	TwHF: 1ALT elevation, 2reduction of WBC, 1menstrual disorder. I: 2mild ALT elevation, 1mild rashes, 2mild reduction of WBC. II:6ALT elevation, 3reduction of WBC, 6gastrointestinal reaction, 1menstrual disorder, 1hair loss.
Zheng Baolin, et al/2010	RA	Foshan, Guagndong	80/90	12ws	C	2tablets, tid	none	T: Tongbi No 2 10g, tid.	unclear	unclear	TwHF: 5loss of appetite, 4vomiting, 1abdominal pain, 5diarrhea, 4menstrual disorder or amenorrhea, 3oligospermia, 6elevation of transaminase, 4reduction of WBC. T: 4loss of appetite, 3mild diarrhea, 2dizziness.
Zheng Xin, et al/2001	NS	Ningbo, Zhejiang	32/32/32/32	8ws	T	II: 1mg/kgd. III: 0.7mg/kgd. IV: 0.5mg/kgd.	II, III and IV: 0.5mg/kgd prednisone.	I: 1mg/kgd prednisone.	unclear	unclear	II: liver function injury and oligospermia. I: many adverse events.
Zhong Hua, et al/2012	Lipid metabolism disorders secondary to NS	Foshan, Guagndong	50/30	24ws	T	20mg, tid	BT: captopril 12.5mg, bid or tid. Hydrochlorothiazide 25mg, tid. Aldehyde oxystarch 5g, tid. Antibiotics.	C: BT, prednisone starting dosage 1mg/kgd for 8ws, then reduce 10%/2w to 10mg/m for 6ms. If necessary, add CTX 0.2g IV dripping every other day, altogether<100-150mg/kg.	unclear	unclear	T: 5central obesity, 4acne, 3secondary bacteria or virus infection, 3gastrointestinal reaction, 3reduction of WBC, 6recurrence. C:9central obesity, 8acne, 3secondary bacteria or virus infection, 4gastrointestinal reaction, 3reduction of WBC, 10recurrence.
Zhou Ping/2009	Graves disease	Wenzhou, Zhejiang	34/23	24ws	T	2g, tid	BT: PTU100mg, tid for early stage, reduce 50mg/1-2ws, maintain 50-100mg/d for 1-1.5y for patients with obvious improvement.	C: BT.	unclear	unclear	T: 1reduction of WBC, 1abnormal liver function. C: 1reduction of WBC, 3abnormal liver function.
Zhou Songlin/2010	IMN	Jingzhou, Hubei	21/21	48ws	T	30mg/d	BT: anticoagulation and improving renal minicirculation, lotensin 10-30mg/d.	C: BT.	Random number	unclear	TwHF: 3obvious elevation of liver enzyme(2withdrawal, 1restore after treatment), few women of childbearing age menstrual disorder or amenorrhea, normal after drug withdrawal. C: no records.
Zhou Taiguang, et al/2007	Nephrotic Type HSPN	Luzhou, Sichuan	15/15/14	Unclear	T	1.5mg/kgd	I: prednisone 2mg/kgd. II: prednisone 1mg/kgd.	III: prednisone 2mg/kgd. IV: healthy people.	unclear	unclear	I and II: 7nausea and vomiting. III and IV: no records.
Zhou Xiaoli, et al/2004	RA	unclear	126/65	12ws	C	1-2tablets, tid	none	T: Tongluozhitong capsule 3granules, tid.	unclear	unclear	TwHF: 6nausea and abdominal discomfort, 4loss of appetite. T: 2nausea, 3abdominal discomfort, 1loss of appetite.
Zhou Xuehua/2010	IgAN	Qingyuan, Zhejiang	30/30	48ws	T	20mg, tid	none	C: enalapril 10mg/d.	unclear	unclear	T: 1/3menstrual disorder. C: 3changed into ARB due to obvious cough.
Zhou Xueping, et al/2003	RA	Nanjing, Jiangsu	63/55	12ws	C	20mg, bid or tid.	none	T: Qingluotongbi granule.	unclear	unclear	TwHF: 3loss of appetite, 2stomachache, 2nausea, 4amenorrhea, 1oligospermia, 3ALT elevation, 4reduction of WBC. T: none.
Zhou Xueping, et al/2004	RA	Nanjing, Jiangsu	15/15	Unclear	C	10-20mg, bid or tid.	none	T: Qingluotongbi granule.	unclear	unclear	TwHF: 3loss of appetite, 1stomachache, 4nausea and vomiting, 4amenorrhea, 1withdrawal due to ALT elevation to as high as 570. some reduction of WBC. T: 1epigastric distension and loss of appetite.
Zhou Ya,et al/2000	Alopecia areata	Guiyang, Guizhou	94/48	12ws	T	3-5tablets, tid	BT: external use of 5% trophenol fluid.	C: BT, Cys100mg, Vb6 20mg, tid.	unclear	unclear	T: 9nausea, vomiting, stomach discomfort and stomachache. C: no records.
Zhou Yanchi/1999	NS	Qidong, Jiangsu	35/35	24-48ws	T	20mg, tid	T: prednisone 0.7mg/kgd, reduction when relieved, maintenance dosage 10-15mg/d.	C: prednisone 0.7mg/kgd, reduction when relieved, then maintain. CTX 200mg/d IV dripping, altogether 6-8g.	unclear	unclear	T: 2cushing's syndrome, 1infection, 4menstrual disorder, 5reduction of WBC, 8gastrointestinal reaction, 3skin pigmentation, 1liver function injury . C: 13cushing's syndrome, 2diabetes, 8infection, 5menstrual disorder, 2stress ulcer, 9reduction of WBC, 18gastrointestinal reaction, 9hair loss, 2hematuria, 2liver function injury .
Zhou Yuzhong/2000	PNS	Jixian, Tianjin	30/32	>48ws	T	20mg, tid. 20mg/d every other day when proteinuria gone.	T: prednisone 1mg/kgd, tid for 8ws. Reduce 5mg/w to 20mg/d every other day for 1y, then reduce till withdrawal. CTX 200mg IV dripping for patients with proteinuria and reduce 20mg/2ws when proteinuria gone(altogether<150mg/kg). Liuweidihuang decoction.	C: prednisone 1mg/kgd, tid for 8ws. Reduce 5mg/w to 20mg/d every other day for 1y, then reduce till withdrawal. CTX 200mg IV dripping for patients with proteinuria and reduce 20mg/2ws when proteinuria gone(altogether<150mg/kg).	unclear	unclear	T: 3with 1adverse event. C: 15, 12with more than 2adverse events. 3with 1adverse event.
Zhou Zhaokun/2012	Psoriasis vulgaris	Yulin, Guangxi	60/60	8ws	T	20mg, tid for 4ws, then 10mg, tid.	T: NB-UVB 3times/w.	C: NB-UVB 3times/w.	unclear	unclear	T: different levels of dry mouth, eyes and skin, 2skin burning pain, 5nausea, 3abdominal pain, 1GPT elevation, 2reduction of WBC. C: different levels of dry mouth, eyes and skin, 4skin burning pain.
Zhou Zushan/2010	RA	Honghu, Hubei	500/60	12ws	T	20ml, tid	T: components of Leigongtengdanggui Wine.	C: Diclofenac capsule 50mg, bid.	unclear	unclear	TwHF: 149stomach discomfort or loss of appetite, 10abdominal pain or diarrhea, 15abdominal distention, 6nausea, 4constipation, 2ALT elevation, 5skin pigmentation aggravation, 7angular cheilitis. C: 16stomach discomfort or loss of appetite, 2abdominal pain or diarrhea, 1abdominal distention, 1nausea,1constipation, 2ALT elevation, 4skin itching, 1headache.
Zhu Fangxiao, et al/2012	Early stage RA	Guilin, Guangxi	48/48	24ws	T	20mg, tid	T: methotrexate 10mg/w.	C: methotrexate 10mg/w. HCQ 200mg, bid.	unclear	unclear	TwHF: 3ALT elevation, 4reduction of WBC, 1gastointestinal reaction, 2allergy, 1upper respiratory infection. C: 3ALT elevation, 3reduction of WBC, 1gastointestinal reaction, 2allergy, 1upper respiratory infection.
Zhu Hong, et al/2004	SLE	Taian, Shandong	12/17/17	Unclear	T and C		unclear	unclear	unclear	double blind	II: 2mild dizziness and nausea. III: 2mild gastrointestinal reaction. I(without LGT):none.
Zhu Kejian, et al/1999	Chronic Nephritis	unclear	60/60	12ws	C	20mg, tid	none	T: Zhengqingfengtongning 60mg, tid.	unclear	unclear	TwHF: 1rashes, 6abdominal discomfort, 2menstrual disorder, 1palpation, 3reduction of WBC, 1ALT elevation. T: 2rashes, 4abdominal discomfort.
Zhu Lin, et al/2013	Osteoarthritis	Xuzhou, Jiangsu	32/32	8ws	T	20mg, tid	BT: Glucosamine potassium sulfate 0.5g, tid. Diacerein 50mg, bid.	C: BT.	unclear	unclear	T: 1diarrhea, 2nausea, 1constipation, 1deeper color uria, 1mild ALT elevation. C: 2diarrhea, 1nausea, 1constipation, 1deeper color uria.
Zou Yunjue/2007	RA	Zhengzhou, Henan	30/30	8ws	C	20mg, tid	none	T: Guizhishaoyaozhimu decoction.	unclear	unclear	TwHF: 4loss of appetite and nausea, 4amenorrhea, 1mild ALT elevation, 1reduction of WBC. T: none.
Zuo Yamin/2008	RA	Zhengzhou, Henan	100/100	12ws	C	10mg, tid	C: sulfasalazine 0.5g, tid, increase 0.25g/w to 0.75g.	T: Qubi No 1 capsule 4-8capsules, tid. Qubi No 2 thorough application, tid. Sulfasalazine 0.5g, tid, increase 0.25g/w to 0.75g.	unclear	unclear	TwHF: 6gastrointestinal reaction, 4abnormal liver injury , 5menstrual disorder. T: 3stomach discomfort(with original stomach illness), 1mild abnomal liver function, 4skin itching.
