# Supplementary material for: Safety Profiles of Tripterygium wilfordii Hook F: A Systematic Review and Meta-Analysis
Source: Front Pharmacol. 2016 Nov 8;7:402. doi: 10.3389/fphar.2016.00402 (PMC5099241; doi:10.3389/fphar.2016.00402)
Supplement: Supplementary file 5 [file DataSheet5.xls]

## Sheet: Sheet1
Author/year	Medication used (Dosage)	Disease treated	Settings	Sample size	Duration	Combination	Adverse events (TwHF/Control)
Bu Jinan/2008	adult 2tablets, bid. Children 1tablet, bid.	RA	Wuchang, Hubei	16	unclear	Methotrexate,cyclophosphomide, herbal medicine	Few nausea and loss of appetite. 3mild reduction of WBC, 2mild liver function injury .
Chen Fei/2005	0.8-1.0mg/kgd, bid or tid	Mesangial proliferative nephritis	Kunming, Yunnan	86	48ws	none	1 nausea, 2menstrual disorder.
Chen Jigui, et al/2010	20mg, tid	RNS	Tangshan, Hebei	38	unclear	Leflunomide	4 transient reduction of WBC, 2transient reduction of platelet, 2delayed menstruation, 2skin pigmentation.
Chen Kun/1996	2tablets, qid. Reduce to 2tablets, bid if improved.	Refractory pyoderma gangrenosum	Beijing	10	unclear	prednisone, dapsone, tetracycline	Few nausea and loss of appetite. 4mild reduction of peripheral WBC, 3mild SGPT elevation, 6menstrual disorder.
Chen Xiaozhuang/2006	50mg/d, not for nullipara	RA	Haikou, Hainan	37	unclear	sulfasalazine 250-500mg, bid. Methotrexate 7.5-15mg/w, prednisone 5-10mg/d, antibiotics for severe red and swollen joints for 10-14d. Dexamethasone, 99Tc-MDP and NSAIDs if necessary.	22/50 for 6ms-2ys(8menstruation disorder and amenorrhea, 4pigmentation in dark color, 3skin itching, 1stomachache and diarrhea, 2dental ulcer, 1dry hair and skin, 2thinner nails, 3abnormal liver function, 1others). 19/36 for＞2ys(9menstruation disorder and amenorrhea, 2facial flush, 9pigmentation in dark color, 1dental ulcer, 10dry hair and skin, 2thinner nails, 3others).
Chen Zaimin/2002	20mg, tid	Primary glomerulopathy	Kaifeng, Henan	95	8ws	diuretic, human albumin, polysaccharide sulfate, persantine, balance of water, electrolyte and acid-base.	6liver function injury and gastrointestinal function disorder.
Chi Jiming, et al/2007	1-1.5mg/kgd, every other week for 4ws after no proteinuria for 2ws.	RNS	Harbin, Heilongjiang	23	unclear	adrenocortical hormone	mostly dry mouth and lips, dry skin, desquamation and skin itching. 7gastrointestinal reaction, 1mild ALT elevation.
Ding Ding/1994	6tablets/d, tid	Endometriosis	Wuhan, Hubei	30	12ws	none	1WBC2.8*109/L(normal after drug withdrawal), 1loss of appetite.
Ding Ning, et al/1989	unclear	Pigment phlogistic	Nanjing, Jiangsu	10	unclear	herbal medicine	79 (male19/42, female60/81), gastrointestinal 35.8%, reproductive 22.8%, infection 13.8%, skin and mucosal 6.5%, blood system 4.9%, nervous system 1.6%. 14 withdrew(8menstrual disorder, 2reduction of WBC, 2rashes, 1caseous pneumonia, 1vomiting), 7reduction of drug(3menstrual disorder, 1reduction of WBC, 2vomiting, 1diarrhea).
Dong Xinggang/2006	60mg/d	DN	Shanghai	40	8ws	none	all with gastrointestinal symptom(stomach discomfort, loss of appetite and mild abdominal pain.
Du Shenghua, et al/2011	60mg/d, tid	IMN	Huangshi, Hubei	24	48ws	Leflunomide	nausea, vomiting, anorexia and diarrhea, relieved if half dosage.
Du Xiulan/2000	2tablets(each with total diterpene 10μg), tid	RA	Jinan, Shandong	361	6ws	none	8gastrointestinal reaction, 3reduction of WBC, 2transient elevation of liver transaminase, 1dizziness and menstrual disorder.
Du Xiulan/2001	2tablets(each with total diterpene 10μg), tid	RA	Jinan, Shandong	361	unclear	none	altogether 45, 34single symptom, 6＞2symptoms, 5＞3symptoms. Most gastrointestinal reaction, in 1-3d, 34abdominal pain, 14diarrhea, 2constipation, 5loss of appetite, 1nausea. 7skin symptom, in3-7d, 4dermatitis rashes, 1itching, 2dry mouth, 2oral erosion, 2dry throat, 5abnormal electrocardiogram, 5SGPT elevation, 1hematuria, 1proteinuria, 2elevation of blood urea nitrogen, 3reduction of WBC, 2severe…
Fan Xingzhong, et al/2001	1mg/kgd, tid	Immune disease	Weifang, Shandong	111	unclear	none	9.6% gastrointestinal symptom, 7.5%herpes around mouth, nose and eyes, 10.8% facial pigmentation, 48.6% amenorrhea.
Feng Yunzhu, et al/1989	LGT wine, decoction and tincture all 15-20ml(12.5%), tid	RA	unclear	100	unclear	components of compound	2mild transient liver function injury , 1reduction of WBC, 3extended menstruation.
Fu Ping, et al/2002	2mg/kgd, tid	Pure proteinuria	unclear	15	4ws	none	Menstrual disorder in 2ms, 1mild metratrophia.
Fu Wenlu/2002	0.75-1,g/kgd, tid	Children Persisting hematuria	Pingyang, Henan	40	8-24ws	Shenyan No3, CTX	Dry mouth, constipation, stomach discomfort, pigmentation, skin mucosal ulceration, reduction of menstual blood volume, amenorrhea, oligspermia or no sperm, shrinked testis, shrinked vagina, decreased sexual desire. 28/74reduction of menstruation blood volume and amenorrhea(21amenorrhea aged 22-45ys, 11 in 1-6ms, 2 in 7ms to 1y, 6 in 3ys, 2 in 5ys). Short term intake for＞40ys also caused amenorrh…
Fu Youfeng, et al/1993	25ml(equal to crude 7.5g), bid.	Uterine fibroid	Nanjing, Jiangsu	26	unclear	none	5nausea, 2dizziness, 1headache, 1SGPT elevation, 1reduction of WBC, 4amenorrhea, 6dry skin and pigmentation.
Gao Dongmei, et al/2013	1mg/kgd, bid or tid	ITP	unclear	21	unclear	CyA	10gastrointestinal reaction(relieved in 24hs after taking folic acid tablets 10mg). 2mild abnormal liver function, 15menstrual disorder(2amenorrhea).
Gao Jintuan/1994	60mg/d, tid for 4ws, then 30mg/d, tid for 2ws, then 20mg/d for 2ws.	Aspirin-induced asthma	Quanzhou, Fujian	14	4ws	prednisone	3nausea and loss of appetite, 2ALT elevation.
Gao Peng/2011	2-6tablets/d, bid or qid.	Pustular psoriasis	Weihai, Shandong	12	unclear	compound glycyrrhizin, azithromycin	6liver function injury and gastrointestinal function disorder.
Gao Weiping/2001	40mg tid for 3d, 50mg, tid for 2d, then stop 2d. Repeat 4ws then 20mg, tid.	Primary glomerulonephritis	Nanjing, Jiangsu	16	unclear	none	18stomach discomfort, 3hot flush, fatigue and palpation after amenorrhea(symptoms gone after drug withdrawal and treatment), obvious elevation of hemoglobin.
Gao Wenbo/2007	20mg, tid	Post-operation renal transplantation	Ningbo, Zhejiang	158	unclear	Bailing capsule, hypotensive drug.	1nausea, 1abdominal dull pain, 2diarrhea, 2skin mucosal reaction.
Gao Xia/2009	30-60mg/d, tid	Psoriasis	Yiyuan, Shandong	102	unclear	none	52 gastrointestinal reaction, 24dry mouth, 11rashes, 10dizziness, 10excessive sweating, 19/46menstrual disorder, 6amenorrhea. Few with＞2 adverse effects, after drug effects or doubled dosage.
Gao Yuping, et al/2001	10, 10, 20mg	Uterine fibroid	Shanghai	65	12-24ws	none	6 gastrointestinal reaction, 1mild elevation of transaminase, 1pure granulopenia, 2reduction of platelet.
Gu Jianghong, et al/2001	GTW 1mg/kgd or compound LGT syrup 2ml/kgd.	Various	Hangzhou, Zhejiang	80	12-24ws	Components of compound LGT syrup.	27 amenorrhea, 7menstrual disorder, 4elevation of liver enzyme, 4reduction of WBC, 4herpes zoster, 2gastrointestinal reaction, 2femoral head necrosis, 1diabetes.
Guo Juling, et al/1980	unclear	RA	Tianjin	133	unclear	none	1 mild liver function injury with reduction of WBC(improvement after liver protection and GTW reduction), 1abdominal distension and nausea(improvement after symptomatic treatment).
Guo Juling, et al/1981	15-30ml(equivalent to 1.8-3.6g gm herb)	RA and AS	Tianjin	133	8ws-96ws	antacids and Vb.	23gastrointestinal reaction, including abdominal discomfort, loss of appetite, mild abdominal pain.
Guo Qingyin/2003	1mg/kgd, tid	HBV-GN	Zhengzhou, Henan	16	12-24ws	Ganshenbao, Vc, calsium, glucurone	2WBC＜4*109/L after 1m, 6insomnia and deterioration of the memory, 7nausea and epigastric discomfort, 1delayed menstruation.
Guo Qingyin/2007	1.5mg/kgd, tid for 4ws, then reduce to 1mg/kgd for 8ws.	Children HSPN	Zhengzhou, Henan	50	12ws	lotensin, heparin	43dry mouth and lips and desquamation, 39dry eyes, 41general dryness, 36general itching, 5elevation of triglyceride, 6ALT elevation.
Guo Shulin, et al/1995	20mg, tid	Chroinc glomerulonephritis	unclear	36	12ws	none	12stomach discomfort and loss of appetite.
Guo Tonghe/2009	10mg/d	RA	Shouguang, Shandong	58	48ws	NSAID or prednisone, methotrexate, leflunomide.	1withdrawal due to liver function injury , 2doubled creatinine(1end-stage renal disease).
Guo Zhiwei/1995	20mg, tid and gradual reduction to 10mg, tid	RNS	Guangzhou, Guangdong	12	8-12ws	prednisone, herbal medicine	5mild gastrointestinal reaction, 10transient SGPT elevation in early stage of treatment(the highest 80U/L), 3transient elevation of SGOT, 2/18menstruation disorder.
Hu Weixin, et al/1997	2mg/kgd, tid for 4ws, then 1.5mg/kgd for 4ws and then maintain 1mg/kgd.	PNS	Nanjing, Jiangsu	18	unclear	none	only TwHF: 27blood system, 23gastrointestinal, 18skin and mucosa, 4edema. Former use of CTX: 27blood system, 21gastrointestinal, 8skin and mucosa, 3edema. Combination of CTX: 9blood system, 7gastrointestinal, 3skin and mucosa, 3edema. (60reduction of WBC, 10granulocytopenia, 7reduction of red blood cell, 6reduction of platelet, 5pancytopenia; 36loss of appetite, 18nausea and vomiting, 26stomachac…
Jiang Xinzhou/1994	unclear	NS	unclear	13	6-20ws	none	1mild liver function injury in 1st and 1in 8th week, 1reduction of peripheral WBC, 2nausea. Improvement after symptomatic treatment.
Jin Huibo, et al/1982	5-22.5g, gradual increase	Glomerulonephritis	unclear	74	unclear	herbal medicine	6gastrointestinal discomfort, 2mild reduction of WBC, 2skin papule, 1dental ulcer.
Lai Chayun, et al/1987	1-1.5mg/kgd, bid or qid. Reduction according to condition.	Bronchial asthma	Shanghai	31	unclear	none	3 mild abdominal pain, acid regurgitation and belching, 1rashes after 19d, 5hair loss after 2ms.
Lan Yirong, et al/1996	2tablets, tid	RA	Sichuan	184	unclear	Ants rheumatoid preparations	58 gastrointestinal reaction, including loss of appetite, stomachache, nausea, diarrhea and constipation, 36skin mucosal reaction(pigmentation, rashes, swelling, ulcer), 8abnormal liver function(ALT elevation), 5reduction of WBC, 52menstrual disorder(reduction and increase of menstrual blood volume, menstruation in advance or delay, amenorrhea).
Lao Yinian/1985	granule 1package, bid. Or 2-3tablets, bid.	RA	Shanghai	38	4ws	none	10/40mild abdominal distension, mouth and lip herpes and diarrhea, 2/40reduction of WBC, 1mild myocardial injury.
Lao Zhiying/1997	10-30mg/d	RA	Shanghai	86	6ms-2ys 50 patients, ＞2ys 36 patients.	none	9stomach discomfort, 3nausea, 1diarrhea, 1skin allergy.
Li Fan/2001	60mg/d, tid	IgAN	Chaozhou, Guangdong	35	8ws	Liuweidihuang decoction, dipyridamole	16liver function injury , 14loss of appetite, nausea and vomiting.
Li Hong, et al/2000	1mg/kgd, tid	Glomerulopathy	Weifang, Shandong	82	20-64ws	14 with prednisone, 22with persantine	8 loss of appetite, 2nausea or loose stools, 1stomatitis, 1oral ulcers, 1gastritis, 1weight changes, 1vomiting, 1flatulence. Most when dosage above 390 mg/day. Mostly mild and transient without necessitating dose reduction or cessation of therapy. 1increased diastolic hypertension receiving 180 mg/da, normal after discontinuing the EA extract.
Li Junping/1999	2mg/kgd, tid for 8ws, then 1.5mg/kgd for 4ws and then 1mg/kgd for＞6ms.	RNS	Rugao, Jiangsu	14	unclear	none	4mild gastrointestinal reaction, 2menstrual disorder(1 advanced menstruation, 1delayed menstruation), 2skin pigmentation, 3dry mouth.
Li Ruilin/1992	43extract: 2-2.4mg/kgd, tid. 51extract cream: 0.15-0.2g/kgd, tid. 7decoction: 1-1.2ml/kg, concentration 12.5%. 3wine: 0.5-0.6ml/kg, tid, concentration 12.5%.	RA	Honghu, Hubei	104	unclear	none	63.2%gastrointestinal discomfort(burning, acid regurgitation or gastric upset), 2.1%nausea and vomiting, 4.7%loss of appetite, 1.6%mouth and lip and tongue carbuncle, 1.3%menstrual disorder, 0.8%hair loss, 1.8%skin herpes and 2 patients stool OB positive.
Li Xiangfeng/2008	unclear	Nephropathy	Zhengzhou, Henan	300	unclear	unclear	7withdrew(2WBC＜3*109/L, 5ALT twice more than normal), 8gastrointestinal reaction, 9menstrual disorder.
Li Xiaoqun, et al/2010	20g	AS	Xianyang, Shaanxi	47	8-12ws	herbal medicine, sulfasalazine, NSAID	4mild elevation of transaminase in 2ws, gradual restoration with liver protection. 2mild dizziness, nausea and loss of appetite. 1reduction of peripheral WBC(3.4*109/L).
Li Xiaowu/1987	1-1.6mg/kgd, bid or tid	Children HSPN	Nanjing, Jiangsu	50	12ws	L-BCG for 6 severe children	obvious reduction of menstrual blood volume after 1m. 30amenorrhea in 2ms, 20amenorrhea in 3ms. 2menstruation restore in 10ms. Few gastrointestinal reaction.
Li Xiayu, et al/2012	40-60mg/d	IMN	Hangzhou, Zhejiang	22	unclear	prednisone, tacrolimus	2 mild gastrointestinal reaction(anorexia and nausea).
Li Xueqin, et al/2009	20mg, tid	DN	Jimo, Shandong	37	24ws	none	2 gastrointestinal reaction and nausea, 3dry mouth and mild dizziness.
Li Ye/2007	20mg, tid	RA	Guangzhou, Guangdong	79	12ws	methotrexate, diclofenac	few nausea, vomiting and loss of appetite.
Liang Xingwei/1995	20mg, tid, reduce to 10mg, tid in 2-4ms. Males use oryzanol to replace GTW in 2-4ms.	Asthma	Nanhai, Guangdong	28	4-16ws	none	48stomachache, 21abdominal pain, 8nausea and vomiting, 14stomach burning pain, 11amenorrhea, 16menstrual disorder, 6abnormal liver function, 13rashes, 20skin pigmentation.
Lin Danhua, et al/2000	1mg/kgd, tid or 15g.	Glomerulonephritis	unclear	136	unclear	prednisone(some dexamethasone), captopril, anticoagulation	1nausea and vomiting, 2loss of appetite, 4SGPT elevation, 1elevation of SGOT, 2upper respiratory infection. Few mild and transient SGPT elevation in early stage of treatment(1＞100U/L), 1WBC＜3.1*109/L.
Liu Guangling, et al/1998	1mg/kgd, tid	Children NS	Nanjing, Jiangsu	85	24ws	anti-infection, heparin, anticoagulation, Vit-D and potassium supplement	5stomach discomfort, 2abdominal pain and diarrhea due to double dosage, 5dry throat.
Liu Guangling, et al/1999	2mg/kgd, tid for 4ws, then half dosage for 3ms.	Children PNS	南京军区南京总医院	46	unclear	reduced hormone	6 gastrointestinal reaction, 2reduction of WBC to 3.1*109/L, 20transient SGPT elevation(1＞100U/L, 5transient elevation of SGOT, highest to 60U/L, 1skin pigmentation during maintenance, 2/18menstrual disorder.
Liu Guangling, et al/2003	2mg/kgd for 4ms, then half dosage for 3ms.	RNS	Nanjing, Jiangsu	86	16ws	none	15 loss of appetite, 8nausea, 1sick of oil and vomiting, 2abdominal pain, abdominal distention and diarrhea( 1yellowgreen and loose stool, 4-7 times/d, diarrhea stopped after drug withdrawal for 3-5d), 15SGPT elevation in 2ws, 43 reduction of peripheral WBC in 1-3ws(5＜4*109/L), 6/18menstrual disorder(3irregular cycle and reduction of menstrual blood volume, 3amenorrhea(normal in 6ms)).
Liu Jing, et al/2010	20mg, tid	Chronic nephritis	Wuhan, Hubei	67	32-48ws	none	2amenorrhea(1 normal in 1m, 1 in 3ms), few borborygmus, stool 2-3times/d.
Liu Shaoxiu, et al/1994	1-1.5mg/kgd, tid	HSPN	Xining, Qinghai	13	12ws	2patients with cortical hormone.	Gastrointestinal discomfort(nausea, vomiting, constipation, burning sensation of the esophagus, and expecially dryness of the mouth and poor appetite were noted a few days after drug administration), rashes but gradually faded without stop of the drug. some menstruation disorder followed by amenorrhea. Gynecomastia but subsided on cessation of the treatment. 1dizziness 1somnolence 1palpitation an…
Liu Xiangnong, et al/2008	20mg, tid	Middle and advanced RA	Nanjing, Jiangsu	45	10-15ws	Methotexate	8reduction of WBC in 8-60s(6 in 30d), 1acute agranulemia in 60d, 1 with promyelocyte, myelocyte and metamylocyte 3times when taking drugs.
Liu Xinguo/2005	60mg/d, regulation if necessary.	Severe psoriasis	Dalian, Liaoning	43	6ws	acitretin	mucocutaneous reactions, gastrointestinal discomfort, faded after drug reduction or withdrawal. 12 amenorrhea and 6 other menstrual disturbances. 1 eyelid infection and 1 herpes zoster.
Liu Yuan/2004	20mg, bid for 5-7d. 40mg, bid if no obvious adverse events. 40mg, tid if effects not obvious and conditions too severe.	RA	Gaoyou, Jiangsu	20	12-24ws	herbal medicine	loss of appetite, nausea, epigastric discomfort, reduction of WBC, mild abnormal liver function.
Liu Zhengzhao, et al/2008	60mg/d	V type LN	Nanjing, Jiangsu	60	unclear	prednisone, leflunomide, azathioprine.	5gastrointestinal reaction, 4SGPT elevation, 2reduction of WBC.
Long Zhenhua/1983	6-9tablets/d(10.8-16.2g/d)	Psoriasis	Beijing	12	unclear	none	1nausea and abdominal discomfort.
Lu Xiaoxia, et al/2004	1mg/kgd, tid	Children ITP	Wuhan, Hubei	28	8ws	prednisone	few nausea, vomiting and loss of appetite.
Luo Huiping/2002	15g	Bechet's disease	Pengze, Jiangxi	10	4patients 26ws, 2patients 14ws, 4patients 10ws.	none	3mild drowsiness and dry mouth.
Luo Shujun/2005	1.5-2mg/kgd, tid. Reduce about 25%/w to 20-30mg/d.	Renal proteinuria	Datong, Shanxi	100	20-24ws	ARB/ACEI	30 gastrointestinal reaction, including loss of appetite, stomachache, nausea, diarrhea and constipation, 8skin mucosal reaction(pigmentation, rashes, swelling, ulcer), 6abnormal liver function(ALT elevation), 4reduction of WBC, 15menstrual disorder(reduction and increase of menstrual blood volume, menstruation in advance or delay, amenorrhea).
Mei Shuyan/1997	unclear	RA	Jiamusi, Heilongjiang	200	unclear	none	3liver function injury (elevation of pyruvate aminotransferase), 5reduction of WBC, 2amenorrhea after 8ws.
Ni Hongling/2010	60mg/d, tid. 15mg, tid after 1m or if conditions improved.	RA sequela	unclear	29	unclear	short wave local treatment	1poor sperm motility, 1no sperm motility.
Niu Fuli, et al/1997	unclear	Psoriasis	Liaocheng, Shandong	606	unclear	herbal medicine	3mild elevation of liver enzyme.
Pu Bing/2010	20mg, tid	Chronic urticaria	Qiqihar, Heilongjiang	75	4ws	mizolastine	2menstrual disorder.
Qian Shaozheng, et al/1989	20mg/d, bid	Psoriasis	unclear	26	16-24ws	none	12nausea, vomiting and mild epigastric pain, 1elevation of transaminase, 3mild pure granulopenia with reduction of platelet.
Qian Xiaohui/2002	2mg/kgd, tid for 4ws, then intermittent treatment, 1w for drug and 1w for cessation.	PNS	Taizhou,Jiangsu	52	24ws	none	20%, most gastrointestinal and reproductive reaction. 41adverse events including nausea, loss of appetite, stomach discomfort and stomachache, 56.94% of all adverse events.
Qin Wanzhang/1982	3-4tablets, tid. Syrup 10ml, tid. Equal to crude 30g.	SLE	Shanghai	60	unclear	none	1w-3ms: 20elevation of transaminase(4＞150U/L), 11HBV positive, 14headache, dizziness and fatigue, 11nausea and abdominal distension, 2obvious vomiting, 12WBC＜4*109/L, 1WBC＜2.4*109/L, 1urticaria. 3ms later: 7mouth pure herpes, 2herpes zoster, 4oral erosion, 11menstrual disorder(reduction of blood volume, amenorrhea, irregular cycle) in 3-9ms(＜35ys, 3/27 menstrual disorder and normal in 3-5ms; ＞35y…
Qu Baozhen, et al/1983	2-3tablets, tid, altogether equal to crude 30g.	Erythema multiforme	unclear	81	unclear	none	1withdrawal due to nausea and vomiting and continous worsening in 3d. Some with rashes in 2ws, most on the face and neck. 1dizziness, 1drowsiness, 1insomnia, 1palpation, 1hair loss, 2mild liver function injury .
Rong Shu, et al/1998	2mg/kgd, tid for 4ws, then intermittent treatment, 2ws for drug and 2ws for cessation.	MSGN	Nanjing, Jiangsu	79	unclear	none	26/37gastrointestinal reaction(epigastric discomfort, belching, nausea and abdominal discomfort, relieved or gone after taking ion pump inhibitors), 1without above reaction, but sudden gastric perforation in later that year, cured after conservative treatment. 1/31oral erosion, improved after folic acid. 1reduction of peripheral WBC, restored after LGT withdrawal and treatment.
Shi Faxing, et al/1990	30-60mg/d, average 45mg	Graves ophthalmopathy	Yangzhou, Jiangsu	12	8-16ws	none	9, most gastrointestinal reaction(stomach discomfort, loss of appetite, abdominal distension).
Shi Zhanqin, et al/2009	1mg/kgd, tid for＞8ws, reduce 10mg/2w to 20mg/d for＞6ms after prednisone was reduced to 10mg/d.	Senile PNS	Huzhou, Zhejiang	32	unclear	prednisone	8gastrointestinal reaction, 4reduction of WBC, 13/16menstrual disorder.
Shu Dafu, et al/1989	2tablets, tid	RA	Honghu, Hubei	270	unclear	none	3nausea and loss of appetite.
Song Yuejin/1993	1tablet(each with 20μg triptolide), tid	RA	Wuhan, Hubei	11	4ws	none	6elevation of transaminase twice more than normal in early stage(restore after drug reduction and treatment), 2mild nausea and loss of appetite.
Su Quansheng/1986	unclear	RA	Nanjing, Jiangsu	7	unclear	none	some mild epigastric discomfort, few abdominal pain, diarrhea and perleche, 1reduction of platelet, 1reduction of WBC, 2anemia, 23/26amenorrhea.
Sun Yanyan, et al/2012	20mg, tid for 12ws, then 10mg, tid.	DN mass proteinuria	Changchun, Jilin	8	24ws	hypolipidemic drug, anticoagulation	3transient reduction of WBC, some gastrointestinal reaction, few female skin pigmentation and menstrual disorder.
Tang Yong, et al/1998	20mg, tid(children 1-1.5mg/kgd, tid) or 1package(each equal to crude 10g), bid.	Skin disease	unclear	163	unclear	none	2gastrointestinal reaction after 1d, 4reduction of WBC in 2ws, 2elevation of transaminase.
Tao Xidong/2013	10-20mg, bid or tid	Active RA	Taizhou, Zhejiang	60	12w or so	prednisone acetate, methotrexate, folic acid	4obvious gastrointestinal reaction, 3liver toxication(1SGPT＞100U/L, 2WBC＜3*109/L), 7/9 all amenorrhea(2menopause).
Tao Xuelian, et al/2001	starting dosage 30mg/d, then increase at 4-8ws intervals. Additional 60-90mg/d given to patients not with significant adverse effects until maximum effective or toxic dose.	RA	Harold C. Simmons Arthritis Center	13	48-76ws	none	2women loss of appetite, nausea and even vomiting, abdominal pain and diarrhea. Amenorrhea in 2nd m. Normal if artificial treatment. 1(1.4mg/kg)WBC 1750mm³ in 75th d, return to 22400mm³ after drug withdrawal. Normal after 50d with no treatment.
Wang Dingchi/1994	1-1.5mg/kgd, tid	Psoriasis	Huitang, Hunan	39	unclear	external use of small dosage cortical hormone.	3abnormal liver function(2withdrawal), 2amenorrhea.
Wang Jihui/1997	2tablets, tid	Psoriasis	Foshan, Guangdong	35	8ws	methotrexate	few nausea and loss of appetite. 54mild elevation of transaminase, 32reduction of peripheral WBC, 15rashes.
Wang Jinghua/1987	1-1.5mg/kgd, bid or tid. Drug withdrawal if WBC＜4000mm³.	CGN	Nanchang, Jiangxi	4	unclear	none	some loss of appetite and nausea( gone in the 3rd day automatically), 5mild GPT elevation in early stage, 3reduction of menstrual blood volume.
Wang Jinzhao, et al/1999	1-2mg/kgd, tid for 8ws, then reduce 10mg/2-3ws to 20-30mg/d for 2-3ms. Or 1.5-2mg/kgd for 4ws, then reduce20% for 4ws, then reduce to 60mg/d for 2ws, then reduce to 30mg/d for 3-4ms.	Glomerular proteinuria	Harbin, Heilongjiang	30	unclear	none	23, 2kinds 3, 3kinds 5, ＞4kinds 15. 19fatigue and loss of appetite, 20elevation of transaminase, 5nausea and vomiting, 3abdominal pain and diarrhea, 19gastritis(8erosive gastritis, 3esophagitis, 4superficial gastritis with duodenal bulbitis, 4esophagitis with SCG), 4insomnia, 11waist and leg muscle pain, 10menstrual disorder and amenorrhea, 2rashes, 1black spots on skin, 3myelosuppression, 1reduc…
Wang Laifang/2007	20mg, tid for 2ws, then reduce 25%/w to 20-30mg/d.	LN	Kaifeng, Henan	30	8ws	prednisone, valsartan	25complication of infection(8pulmonary infection, 4trachitis or bronchitis, 5urinary tract infection, 2acute gastroenteritis, 2intestinal fungus infection, 1lymphnoditis, 1perinephric infection, 1facial pus, 1primary peritonitis.
Wang Pei/2012	10mg, tid. Increase to 20mg, tid after 3d if no obvious adverse effects.	Eczema	Shenyang, Liaoning	30	3ws	houttuynine sodium bisulfite	3elevation of transaminase and gastrointestinal reaction, 2reduction of blood cells.
Wang Tianmei/2007	30mg/d, tid	Uterine fibroid	Jiaozuo, Henan	33	12ws	none	10epigastric discomfort, oppressive pain and constipation, 3dizziness, 2mouth and lip herpes.
Wang Yaoxian, et al/2003	2mg/kgd for 4ws, then 1.5mg/kgd for 4ws, then maintain 1mg/kgd.	PNS	Beijing	20	unclear	none	6mild nausea and abdominal discomfort in early stage, several amenorrhea.
Wei Runhua/1998	60mg/d, tid	Nephropathy	Ji'an, Jiangxi	43	unclear	none	9palpation, 9abnormal electrocardiogram, 14loss of appetite, 13abdominal distension, 5abdominal pain, 5diarrhea, 12nausea, 9vomiting, 4SGPT elevation, 5lower back pain, 6swollen, 4renal function injury, 9dizziness, 4headache, 6limb numbness and skin pain, 2WBC＜3500.
Wei Xianjin/1988	adult 60mg/d; children 1mg/kgd bid or tid.	Glomerulopathy	Dantu, Jiangsu	106	＞4ws	11with prednisone and CTX, 39first with prednisone and CTX and then take TII after 2ws withdrawal of CTX.	3nausea, 2mild elevation of transaminase in early stage of treatment(restore in 2ws)
Weng Yihua/2004	20ml(equal to 20g/d), bid	LE	Zhuji, Zhejiang	39	16-48ws	herbal medicine	Gastrointestinal 35.9%(1withdrawal due to repeated vomiting and dehydration, 2drug reduction. Loss of appetite and vomiting most in 7d-3ms, abdominal pain and diarrhea most in 10d-3ms, liver injury most in 1m, ALT elevation). Reproductive and endocrine 22.9%(20/145amenorrhea, 17 in 2ms, only 1 after 22 ms, 13withdrawal and 3drug reduction, 5restore in 6ms after drug withdrawal or reduction. 2/29a…
Wu Anhui/2012	1mg/kgd, tid, ＜60mg/d.	Children HSPN	Pu'an, Guizhong	28	12ws	lotensin	13seborrheic or hemorrhagic rashes, mainly on the forehead. 2menstrual disorder.
Wu Guoqin, et al/2004	10-15ml(1ml with crude 1g), tid	Psoriasis	Shanghai	190	unclear	none	5stomach discomfort.
Wu Guowei, et al/2006	2mg/kgd, tid for 4ws, then intermittent treatment, 2ws for drug and 2ws for cessation.	IgAN mass proteinuria	Kaihua, Zhejiang	13	32ws	none	2hypokalemia(1 in 4ms and 1 in 6ms, 3.0Eg/L and 2.8Eg/L), 8reduction of vaginal plica(2 disappear), 6easy anger, less sleep and upset.
Wu Qingzhuang/2006	20mg, tid. Reduce to 10mg, tid for 12-18ms if relieved.	RNS	Haikou, Hainan	30	48-72ws	prednisone, persantine, human serum albumin and furosemidum.	8gastrointestinal reaction(loss of appetite, nausea and abdominal distension), 2SGPT elevation＞100U/L, 3reduction of WBC＜3.1*109/L, 9/12(3menapause) menstrual disorder(menstruation in advance, amenorrhea and menelipsis).
Wu Zongliang/2007	20mg, tid	Psoriasis	Fuqing, Fujian	47	unclear	Diyin tablet, compound amino-polypeptide tablets, Binghuangfule ointment.	occasional gastrointestinal reaction, 2reduction of WBC.
Xi Zhiping/2010	1-1.5mg/kgd for 1m, then reduce 10mg/m if conditions controlled. Continous reduction if amenorrhea, altogether＜6ms.	Menopausal transition reactive blood	Fengxian, Shaanxi	50	24ws	none	1w-3ms: 14elevation of transaminase(2＞150U/L), 10headache, dizziness and fatigue, 8nausea and abdominal distension, 2obvious vomiting, 8WBC＜4*109/L, 1WBC＜2.4*109/L(restore in 3ws after treatment), 1urticaria(no recurrence after drug withdrawal). 3ms later: 6mouth pure herpes, 1herpes zoster, 2oral erosion, 6menstrual disorder(reduction of blood volume, amenorrhea, irregular cycle) in 5-9ms(＜35ys,…
Xia Ning, et al/2003	2mg/kgd, tid for 4ws, then maintain 1mg/kgd.	IgAN	Nanjing, Jiangsu	78	unclear	none	9nausea, 8loss of appetite, 10stomach discomfort, 3stomachache, 5abdominal distension, 2abdominal pain, 4constipaiton, 6oral ulcer, 3rashes, 3mild ALT elevation, 1ALT up to 100U/L, 3mild elevation of Cr, 5mild elevation of BUN, 8reduction of WBC, 3small amount of proteinuria, 1/20 reduction of menstrual blood volume, 1/20menstruation in advance, 1/20amenorrhea, 20male reduction of sperm density a…
Xie Baoguan, et al/2002	30-60mg/d, tid	RA	Guilin, Guangxi	226	2-4ws	none	4reduction of WBC, 1nausea, 1menstrual disorder.
Xie Daofu, et al/1983	1mg/kgd, tid	Behcet's disease	Shanghai	13	generally 8ws	none	14obvious gastrointestinal reaction, reduction of WBC and GPT elevation. 10dry mouth, 14nausea, 5vomiting, 6abdominal pain, 9diarrhea, 8dizziness, 3headache, 7loss of appetite, 1rashes, 11reduction of WBC, 9GPT elevation, 14transient withdrawal of drug.
Xu Jiayun, et al/2004	2mg/kgd, tid for 4ws, then half dosage for 3ms.	IMN	Luoyang, Henan	12	12ws	reduced hormone, persantine, heparin for plasma-albumin＜25g/L.	2mild nausea, epigastric discomfort and diarrhea.
Xu Jiezhou, et al/1994	60mg/d(few 30mg/d), tid	Various	Shantou, Guangdong	123	unclear	none	3reduction of WBC, 5abnormal liver function, 6mild acroanesthesia, 2menstrual disorder.
Xu Jiezhou, et al/2001	60mg/d, tid. Few 30mg/d, tid.	unclear	Shantou, Guangdong	223	unclear	none	2gastrointestinal reaction, 1SGPT elevation, 1reduction of WBC, 1reduction of platelet(withdrawal), 1forearm desquamation.
Xu Lijun/1992	1-1.8mg/kgd, tid or qid	IgAN	unclear	29	4ws	hormone, gradual reduction	mild gastrointestinal reaction.
Xu Shijie/1994	10mg, tid	AIHA	Jiaxing, Zhejiang	4	4-10ws	gastropine	4nausea, 3mild diarrhea, 5transient reduction of WBC, 2ALT elevation.
Yan Biyu, et al/1985	15%LGT tincture 10-15ml, tid	RA	unclear	165	12-24ws	none	9ALT elevation. 13elevation of AST, 62ALT elevation and AST. Elevation of transaminase in 2ws 24, 4ws 49, 6ws 5, 8ws 2, 3ms 3 and 4ms 1. 2hepatomegaly, 3fatigue, nausea and vomiting.
Yang Rongming/2004	2tablets, tid	Chronic urticaria	unclear	52	6ws	cetirizine, Vk4, Vc.	3transient elevation of transaminase, 2elevation of Cr and BUN, 17hairiness, 11gingival hyperplasia, 7anorexia and nausea, 2blood pressure elevation, 1elevation of blood sugar.
Yang Ying, et al/2002	1.5mg/kgd, tid for 8ws, then reduce 0.5mg/2-4ws to 1mg/kgd for 8ws, then reduce to 5-10mg/d for 1y. Withdrawal if no recurrence.	Nephropathy	Yinchuan, Ningxia	28	unclear	none	16GPT elevation, 13abnormal liver function, 11gastrointestinal reaction(nausea, vomiting, loss of appetite, abdominal distention), 4menstrual disorder, 2amenorrhea.
Yao Huaifang/1994	60mg/d, tid	Subacute thyroiditis	Hefei, Anhui	13	8-12ws	none	2mild GPT elevation.
Yao Wancang/2007	5ml( 1ml equal to 6mg LGT soaking), bid	RA	Guyuan, Ningxia	158	unclear	none	127epigastric discomfort, 105loose stool, 26abdominal pain, 32pigmentation at skin injury site.
Yao Wancang/2011	5ml( 1ml equal to 6mg LGT soaking), bid	AS	Guyuan, Ningxia	96	unclear	none	9nausea, stomach discomfort and anorexia; 7herpes around mouth, nose and eyes; 6facial pigmentation in 1y, 11 in 2ys and 17 in 3ys; 26 amenorrhea in 1y, 32 in 2ys and 43 in 3ys.
Yao Yongxing, et al/2005	2mg/kgd, tid for 4ws, then reduce to 1.5mg/kgd, then reduce 10mg/2w to 1mg/kgd and then slowly reduction.	Nephropathy	Huangshan, Anhui	28	24-36ws	none	2nausea, 1vomiting, 3diarrhea, 8loss of appetite, 6abdominal pain, 2GPT elevation, 2dizziness and headache, 3palpation, 1excessive sweating, 1fever, 1dental ulcer, 1skin itching, 1rashes, 3hair loss, 5pigmentation, 5amenorrhea, 2increase of menstrual blood volume, 1thinner and softter nail, 2armpit hair and pubic hair loss, 4reduction of WBC.
Yao Yongxing/2003	unclear	Nephropathy	Huangshan, Anhui	28	unclear	integration of modern and traditional Chinese medicine	2reduction of WBC, 5elevation of transaminase, 1menstrual disorder, 1gastrointestinal reaction.
Ye Bin/2000	1mg/kgd	ITP	Taizhou, Zhejiang	20	6-10ws	original hormone for 1-2ws till withdrawal	gastrointestinal reaction and mild liver injury.
Ye Huamao, et al/2011	2mg/kgd, tid for 8ws, then gradual reduction.	Chronic renal failure with massive proteinuria	Taizhou, Zhejiang	33	unclear	benazepril, losartan, blood pressure control	3abnormal liver function, 2women skin darkened, 25amenorrhea(22restore after drug withdrawal)
Ye Liyan, et al/1988	＞5ys 9g/d, ＜5ys 6g/d.	RNS	Nanjing, Jiangsu	24	unclear	hormone, 6 with short term cyclophosphomide	gastrointestinal reaction 69, male12, female57. loss of appetite male5, female8. Nausea and vomiting, male2, female8. Abdominal pain, male2, female9. Diarrhea, male2, female8. Liver injury , male1, female10. Epigastric bleeding, female1. Reproductive and endocrine system54, male3, female51. Menstrual disorder18. Amenorrhea32, sexual dysfunction2, male hyperplasia of mammary glands1, hariness 1fem…
Yi Zhongjie/1987	15-21g, few 30g	Intractable pain	Hengyang, Hunan	40	unclear	none	2mild nausea.
Yu Deyong/1983	1-1.5mg/kgd, tid(＜90mg/d）	RA	unclear	144	unclear	none	5mild loss of appetite and GPT elevation.
Yu Deyong/1987	starting dosage 9g/d, gradual increase, max＜25g, general 15-20g.	RA	Nanjing, Jiangsu	101	unclear	81with antiinflammatory drugs, 26with levomisole.	Mild loss of appetite, epigastric discomfort, diarrhoea, constipation and dryness of the mouth. A few with clusters of petechiae and hyperpigmentation. Some mild reduction of WBC and platelet.
Yu Jianbin, et al/1992	8tablets/d(each with 33μg triptolide), tid.	Psoriatic arthritis	Zhengzhou, Henan	12	8ws	Zhuyingsu, Vc and Vb6.	4nausea, loss of appetite or stomach discomfort, 1male light coffe color spot in 2ms(gone automatically in 1-2ms after drug withdrawal), 1amenorrhea after 4ms(normal in 5ms after drug withdrawal).
Yu Lingling, et al/1999	2mg/kgd, tid	Nephropathy	Jiaxing, Zhejiang	14	unclear	none	few nausea, vomiting and loss of appetite.
Yuan Hongmei/2002	1mg/kgd, tid	LN	Gaoyou, Jiangsu	25	unclear	12 patients with prednisone	2rashes in application site(restore after symptomatic treatment).
Yuan Huiying/2001	60mg/d, tid	Psoriasis	Nanjing, Jiangsu	87	unclear	Clobetasole propionate oint	14amenorrhea, 2restore in 6ms, 12 restore in 2-3ms.
Yuan Jinxin/2006	＜3μg/kgd triptolide, tid	RA	Alaer, Xinjiang	36	12ws	none	mild stomach distension, loss of appetite and dry mouth, 8d or so after treatment.
Yuan Xiaoling/2008	60mg/d	Palmoplantar pustulosis	Yizheng, Jiangsu	34	10ws	acitretin	amenorrhea. Restored after LGT withdrawal.
Yuan Zuowu, et al/2008	12.5% LGT wine, 24-30ml/d, tid	Middle and advanced RA	Honghu, Hubei	80	＞4ws	herbal medicine	120, most gastrointestinal reaction, then amenorrhea, few with skin and mucosal reaction and reduction of WBC.
Yuan Zuowu, et al/2012	LGT wine 8-10ml, tid. LGT tablet 3-4tablets.	Steroid-dependent RA	Honghu, Hubei	45	unclear	herbal medicine	3reduction of peripheral WBC in 1m, restore after reduction of GTW. 4mild elevation of liver enzyme, normal after liver protection treatment.
Yuan Zuowu/2008	＜10ys 3-5tablets/d, ＞10ys 5-8tablets/d, each equal to crude 0.4g.	Children AS	Honghu, Hubei	58	unclear	herbal medicine	2liver area pain, 86ALT＞40IU/L, 23ALTALT＞80IU/L, 32WBC＜4*109/L, 7WBC＜3*109/L, 1PLT＜300.0*109/L, altogether 108(36%).
Yuan Zuowu/2009	24-30ml, tid	AS	Honghu, Hubei	120	8ws	Zhuangjinhuoxue tablet	2reduction of WBC(normal after drug withdrawal in 2ws). most of the patients gastrointestinal reaction.
Zhang Enlin/1996	12-15g/d, some 20g/d, ＜14ys 1g/y and maximum 12g/d.	AS	Sanming, Fujian	68	2-8ws	Zhongyaobushentongbi decoction	most gastrointestinal reaction, occasional rashes, elevation of transaminase, headache, reduction of WBC. Most adverse events in 3ms.
Zhang Huizhi, et al/1998	2tablets, tid. 1tablet, tid if improved.	Bechet's disease	Changzhi, Shanxi	19	unclear	Va and Vd.	1gastrointestinal reaction, 1elevation of transaminase.
Zhang Jingzhi/2013	10-20mg, tid. Discount for＜18ys.	Psoriasis	Jiande, Zhejiang	58	unclear	erythrocin, cyproheptadine, ketotifen	1SGPT elevation to 362U/L, 1reduction of WBC to 2.4*109/L(drug withdrawal).
Zhang Jingzhi/20o4	common dosage	Psoriasis	Tonglu, Zhejiang	38	unclear	roxithromycin	occasional nausea, vomiting, loss of appetite and dizziness, 1reduction of WBC to 3*109/L(normal in 2ws), 5mild elevation of transaminase(normal in 1-4ws).
Zhang Juan/2012	50mg, tid	RA	unclear	80	24ws	herbal medicine	reduction of sperm motility.
Zhang Juntan/1985	1tablet(each with crude 10g), tid	Erythema multiforme	Fuzhou, Fujian	12	unclear	none	Gastrointestinal 77.9%, 93loss of appetite, 10nausea and vomiting, 4sick of oil, 16abdominal distention and pain, 4diarrhea(all took granule, stool normal after drug withdrawal for 3-5d). Reproductive 44.2%, 39/97 menstual disorder and reduction of menstrual blood volume and 9amenorrhea in 3-5ws(13 took tablets and 35 granule) and 93% restore in 6ms. 24/66 abnormal semen in 4-6ws(17oligospermia, …
Zhang Kezhou/1992	adult 6-12ml, children 4-6ml	RA	Guyuan, Ningxia	218	unclear	original prednisone but reduction.	4nausea and abdominal pain, 1loss of appetite, 5SGPT elevation, 4elevation of SGOT, 1WBC＜3.5*109/L.
Zhang Peili/2001	30-60mg/d	RA	Shanghai	47	16ws	prednisone	few nausea, vomiting and loss of appetite.
Zhang Xin'an, et al/2012	40mg, tid	Senile PNS	Qingdao, Shandong	36	12ws	heparin	2abdominal pain, 2nausea, 3loss of appetite, 3mild headache, 1elevation of transaminase.
Zhang Yeyuan/1983	adult 1package(equal to crude drug 10g), bid. Max 180packages and min 20packages.	RA	unclear	33	unclear	none	few epigastric distension and dry mouth.
Zhang Zhili/1988	2packages(each package with crude drug 16g), bid or tid	RA and AS	Shanghai	110	unclear	bee honey	13nausea and abdominal discomfort.
Zhao Cheng, et al/1998	GTW 60mg/d or LGT 6tablets/d.	PNS	unclear	84	unclear	prednisone, persantine	1reduction of WBC(2.9*109/L), 17mild elevation of liver transaminase(GPT elevation and AST＜150U/L, normal after GTW reduction), 1gingival hyperplasia(relieved after drug reduction).
Zhao Jinming, et al/2011	2mg/kgd, tid for 4ws, then 1.5mg/kgd for 4ws and then maintain 1mg/kgd.	PNS	Feicheng, Shandong	32	unclear	none	31gastrointestinal discomfort and pain, burning sensation of esophagus, loss of appetite, 8reduction of WBC, mostly in 3-4d. Mild ones relieved 2-5d after drug withdrawal. 6withdrawal due to severe esophagus symptom. Few fatigue, drowsiness and fever. 1chloasma.
Zheng Chuansheng/2004	2tablets, bid	RA	Wuhan, Hubei	23	4ws	none	obvious elevation of IgG, yellowish teeth after 1 m.
Zheng Dehao, et al/1982	2-4tablets(each with LGT crude 1.5g), tid	Glomerulonephritis	Wuhan, Hubei	53	3-4ws	none	30%amenorrhea, others including gastrointestinal discomfort, nausea and mild abdominal discomfort in early stage(no inflence on treatment).
Zhong Ming/2006	adult 15-20ml, tid	RA	Honghu, Hubei	100	unclear	herbal medicine	4dry mouth, sore throat and abdominal discomfort, 1mouth and lip blister and erosion, 1reduction of menstrual blood volume.
Zhong Ming/2006	adult 15-20ml, tid	AS	Honghu, Hubei	80	unclear	herbal medicine	common skin mucosal reaction(not severe), like herpes around mouth, dry mouth and skin pigmentation. Gastrointestinal reaction including loss of appetite and diarrhea.
Zhou Zaisheng/1999	20mg, tid	HSPN	Zhongshan, Guangdong	21	12ws	prednisone	2abdominal distension and nausea, 2loss of appetite, 4SGPT elevation, 2elevation of SGOT.
Zhu Chunlai/2012	10mg, tid	RA	Pingliang, Gansu	58	48ws	methotrexate, chondroitin sulfate cream	2% reduction of WBC, 4% elevation of transaminase, 13% menstrual disorder and amenorrhea.
Zhu Hanwei, et al/2002	60mg/d, tid	Glomerulonephritis	Shanghai	60	48-72ws	none	1platelet 8.7*104, 1reduction of menstrual blood volume.
Zhu Jianxin/1999	60mg/d, tid	RA	Changzhou, Jiangsu	28	unclear	thymosin	44% for 6ms-2ys, 53% for＞2ys. Mainly menstruation disorder, amenorrhea and skin pigmentation. 6ms-2ys(50): 8menstruation disorder, 4pigmentation in black, 3skin itching, 1stomachache and diarrhea, 2dental ulceration, 1dry hair and skin, 2thinner nail, 3abnormal liver function, others1. ＞2ys: 9menstruation disorder, 2facial hot blush, 9pigmentation in black, 1dental ulceration, 2thinner nail, othe…
Zhu Qinwen, et al/1990	10-20ml/d, tid or qid.	RA	Nanjing, Jiangsu	23	4ws	none	6nausea, vomiting and abdominal distension, 4elevation of transaminase, 4WBC＜4*109/L, 1urticaria, 9menstrual disorder(reduction of menstrual blood volume, amenorrhea, irregular menstruation), 4mouth herpes simplex, herpes zoster and oral erosion.
Zhuang Wanchuan, et al/2006	10mg, bid. Gradual increase to 1mg/kgd in 1week. Altogether 3ms if effective, 2ms if not.	ITP	Lianyungang, Jiangsu	37	12ws	vindesine	During CTX pulse therapy, 22mild loss of appetite, nausea, vomiting and stomach discomfort, short term adverse rate 55%.
TwHF Research Group,Chinese Academy of Medical Sciences	adult 40-60mg/d or 0.8-1mg/kg, few 1.5mg/kg.	Skin disease	unclear	101	unclear	none	4stomachache(1 in 2ws).
