# Supplementary material for: Safety Profiles of Tripterygium wilfordii Hook F: A Systematic Review and Meta-Analysis
Source: Front Pharmacol. 2016 Nov 8;7:402. doi: 10.3389/fphar.2016.00402 (PMC5099241; doi:10.3389/fphar.2016.00402)
Supplement: Supplementary file 6 [file DataSheet6.xls]

## Sheet: Sheet1
Author/year	Disease treated	Settings	Sample size	Duration	Medication used (Dosage)	Combination	Adverse events (TwHF/Control)
Bi Kebo/2000	unclear	Shandong	20	unclear	unclear	none	16 overdose, 4 drug accumulation. After 3hs, all abdominal pain, diarrhea, nausea and vomiting. 2nd d, symptoms of renal function, 6oliguria, 2no urine, 5gross hematuria, 7facial or lower limb edema, 5dysphoria and without consciousness. The time for renal function injury varied, 4 in 1d, 3 in 2d, 5 in 4-6d, 8＞10d. 11/20oliguria, 6/20complication of shock(4oliguria, 2non-oliguria). 6renal area kn…
Bu Fanjing/2004	10-20mg, bid or tid	Shandong	11	unclear	prednisone, Vc, persantine for NS, fenbid or ibuprofen for RA.	amenorrhea in 4-10ws. Restored in 26-40d after drug withdrawal. Repeated amenorrhea after continued use of GTW and 2 amenorrhea for 1-2ys after GTW taking for 15d-2ys. Amenorrhea gone after intermittent oral taking.	Amenorrhea
Chen Linnan/1987	unclear	Jiangsu	10	unclear	unclear	none	10 nausea and vomiting, 7 abdominal pain and diarrhea(when severe, vomiting 18times/d and diarrhea 9times/d, vomit sepia bloody fluids and have brownish black water-like stool.4chest stufly, palpation, edema and oliguria, 3rashes, 3muscle pain, 1hair loss and 1conjunctival hemorrhage.
Fan Shichang/1995	Nephropathy	unclear	34	unclear	GTW: 14 20mg, tid. 11 10mg, tid for 1w and then 20mg, tid. 7 10mg, tid. LGT: 2 3tablets, tid.	none	11 loss of appetite, 7 nausea, 1 vomiting, 2 abdominal pain, abdominal distention and diarrhea( yellowgreen and loose stool, 4-6 times/d), 13SGPT elevation(3 40-79U/L, 7 80-119U/L, 3＞120U/L; 7 60mg/d. 4starting dosage 30mg/d and increase to 60mg/d. 2 30mg/d), 34 reduction of peripheral WBC in 1-3ws(4 all 60mg/d). 9/22 menstrual disorder in 1-4ws(7 60mg/d. 2 30mg/d), 5irregular cycle and reduction…
Gu Chunxia, et al/1989	RA	Beijing	14	28-84ws	starting dosage 30-60mg/d, maintenance 10-40mg/d.	2 with cyclophosphamide	amenorrhea(1total dosage 7800mg, 13> 8000mg). Restoration after GTW withdrawal.
Hu Zhixing/1997	different diseases	Zhejiang	18	unclear	unclear	none	14 nausea and vomiting, 15abdominal pain, 10diarrhea, 8oliguria, 5chest stufly, 1acute pulmonary edema, 1shock.
Jiang Yunsheng/1987	unclear	Hunan	15	unclear	unclear	unclear	After 2hs all abdominal pain, diarrhea, nausea and vomiting. 2nd d, symptoms of renal function, 5oliguria, 3no urine, 4gross hematuria, 4facial or lower limb edema. The time for renal function injury varied, 3 in 1d, 1 in 2d, 5 in 4-5d, 6 ＞10d. 8/15oliguria, 5/15complication of shock(2oliguria, 3non-oliguria). 4renal area knocking pain, 2hypertension.
Liu Yufeng/1997	different diseases	Shanxi	5	4-7ws	60-90mg/d	none	Loss of appetite, nausea, deeper color uria, xanthochromia.
